# Supplementary material for: In silico genomic insights into bacteriophages infecting ESBL-producing Escherichia coli from human, animal, and environmental sources
Source: BMC Microbiol. 2025 Apr 8;25:200. doi: 10.1186/s12866-025-03913-9 (PMC11978167; doi:10.1186/s12866-025-03913-9)
Supplement: Supplementary file 1 — Supplementary Material 1. [file 12866_2025_3913_MOESM1_ESM.xlsx]

## Sheet: Data Title
Title of Data: Genomic Characterization of Phages in ESBL-Producing Escherichia coli from Cattle, Environmental, and Human Sources"
Description of Data
This dataset contains genomic information on phages detected in Extended-Spectrum Beta-Lactamase (ESBL)-producing Escherichia coli (ESBL-EC) isolates recovered from cattle, environmental, and human sources. It includes data on phage genome sizes, hallmark gene distributions, phage lifestyles (temperate or lytic), and the presence of phage-like plasmids carrying antimicrobial resistance genes (qnr…

## Sheet: Isolate-data
ID	Sample Type	Source	Year of isolation	BioProject
MA-005	Stool	Human	2020	PRJNA797451
MA-013	Stool	Human	2020	PRJNA797451
MA-091	Caecal sample	Cattle	2020	PRJNA797451
MA-101	Caecal sample	Cattle	2020	PRJNA797451
MA-102	Caecal sample	Cattle	2020	PRJNA797451
MA-104	Caecal sample	Cattle	2020	PRJNA797451
MA-106	Stool	Human	2020	PRJNA797451
MA-108	Stool	Human	2020	PRJNA797451
MA-109	Stool	Human	2020	PRJNA797451
MA-110	Stool	Human	2020	PRJNA797451
MA-111	Stool	Human	2020	PRJNA797451
MA-112	Stool	Human	2020	PRJNA797451
MA-113	Stool	Human	2020	PRJNA797451
MA-114	Stool	Human	2020	PRJNA797451
MA-117	Stool	Human	2020	PRJNA797451
MA-118	Stool	Human	2020	PRJNA797451
MA-121	Stool	Human	2020	PRJNA797451
MA-150	Stool	Human	2020	PRJNA797451
MA-151	Stool	Human	2020	PRJNA797451
MA-153	Stool	Human	2020	PRJNA797451
MA-154	Stool	Human	2020	PRJNA797451
MA-156	Stool	Human	2020	PRJNA797451
MA-158	Stool	Human	2020	PRJNA797451
MA-159	Stool	Human	2020	PRJNA797451
MA-161	Stool	Human	2020	PRJNA797451
MA-162	Stool	Human	2020	PRJNA797451
MA-164	Stool	Human	2020	PRJNA797451
MA-165	Stool	Human	2020	PRJNA797451
MA-166	Stool	Human	2020	PRJNA797451
MA-195	Caecal sample	Cattle	2020	PRJNA797451
MA-196	Stool	Human	2020	PRJNA797451
MA-199	Stool	Human	2020	PRJNA797451
MA-202	Stool	Human	2020	PRJNA797451
MA-210	Caecal sample	Cattle	2020	PRJNA797451
MA-212	Caecal sample	Cattle	2020	PRJNA797451
MA-224	Caecal sample	Cattle	2020	PRJNA797451
MA-233	Caecal sample	Cattle	2020	PRJNA797451
MA-240	Caecal sample	Cattle	2020	PRJNA797451
MA-246	Caecal sample	Cattle	2020	PRJNA797451
MA-249	Caecal sample	Cattle	2020	PRJNA797451
MA-252	Caecal sample	Cattle	2020	PRJNA797451
MA-253	Caecal sample	Cattle	2020	PRJNA797451
MA-257	Caecal sample	Cattle	2020	PRJNA797451
MA-259	Caecal sample	Cattle	2020	PRJNA797451
MA-262	Caecal sample	Cattle	2020	PRJNA797451
MA-264	Caecal sample	Cattle	2020	PRJNA797451
MA-266	Caecal sample	Cattle	2020	PRJNA797451
MA-267	Caecal sample	Cattle	2020	PRJNA797451
MA-269	Caecal sample	Cattle	2020	PRJNA797451
MA-277	Caecal sample	Cattle	2020	PRJNA797451
MA-279	Caecal sample	Cattle	2020	PRJNA797451
MA-281	Caecal sample	Cattle	2020	PRJNA797451
MA-282	Caecal sample	Cattle	2020	PRJNA797451
MA-283	Caecal sample	Cattle	2020	PRJNA797451
MA-284	Caecal sample	Cattle	2020	PRJNA797451
MA-286	Caecal sample	Cattle	2020	PRJNA797451
MA-287	Caecal sample	Cattle	2020	PRJNA797451
MA-289	Caecal sample	Cattle	2020	PRJNA797451
MA-291	Caecal sample	Cattle	2020	PRJNA797451
MA-293	Caecal sample	Cattle	2020	PRJNA797451
MA-295	Caecal sample	Cattle	2020	PRJNA797451
MA-297	Caecal sample	Cattle	2020	PRJNA797451
MA-301	Caecal sample	Cattle	2020	PRJNA797451
MA-302	Caecal sample	Cattle	2020	PRJNA797451
MA-303	Caecal sample	Cattle	2020	PRJNA797451
MA-304	Caecal sample	Cattle	2020	PRJNA797451
MA-305	Caecal sample	Cattle	2020	PRJNA797451
MA-306	Caecal sample	Cattle	2020	PRJNA797451
MA-309	Caecal sample	Cattle	2020	PRJNA797451
MA-324	Caecal sample	Cattle	2020	PRJNA797451
MA-328	Caecal sample	Cattle	2020	PRJNA797451
MA-343	Caecal sample	Cattle	2020	PRJNA797451
MA-365	Stool	Human	2020	PRJNA797451
MA-366	Stool	Human	2020	PRJNA797451
MA-367	Stool	Human	2020	PRJNA797451
MA-371	Stool	Human	2020	PRJNA797451
MA-374	Stool	Human	2020	PRJNA797451
MA-375	Stool	Human	2020	PRJNA797451
MA-376	Stool	Human	2020	PRJNA797451
MA-378	Stool	Human	2020	PRJNA797451
MA-379	Stool	Human	2020	PRJNA797451
MA-381	Stool	Human	2020	PRJNA797451
MA-382	Stool	Human	2020	PRJNA797451
MA-387	Stool	Human	2020	PRJNA797451
MA-406	Lairage litter	Environment	2020	PRJNA797451
MA-413	Lairage litter	Environment	2020	PRJNA797451
MA-420	Meat stall swab	Environment	2020	PRJNA797451
MA-423	Waste water	Environment	2020	PRJNA797451
MA-424	Waste water	Environment	2020	PRJNA797451
MA-425	Meat stall swab	Environment	2020	PRJNA797451
MA-433	Lairage litter	Environment	2020	PRJNA797451
MA-434	Lairage litter	Environment	2020	PRJNA797451
MA-435	Waste water	Environment	2020	PRJNA797451
MA-443	Waste water	Environment	2020	PRJNA797451
MA-444	Waste water	Environment	2020	PRJNA797451
MA-445	Waste water	Environment	2020	PRJNA797451
MA-447	Waste water	Environment	2020	PRJNA797451

## Sheet: Phage-summary-analyzed
Parent ID	Phage contig locus	Phage completeness	Phage hallmark genes	# tRNA	# Protein	Attachment_site	Size (bp)	Re-predicted status	Phage prediction score	Prediction confidence level	Lineage	Genus	GenusCluster	Phage lifestyle	Phage lifestyle prediction confidence	Predicted Host	Phage host prediction confidence
MA-005	1_MA-005.p00008	incomplete	transposase	0	19	no	11977	virus	0.93	medium-confidence	superkingdom:Viruses;clade:Duplodnaviria;kingdom:Heunggongvirae;phylum:Uroviricota;class:Caudoviricetes;family:Peduoviridae;genus:Xuanwuvirus	Xuanwuvirus	known_genus	temperate	1	species:Escherichia_coli	0.78
MA-005	2_MA-005.p00009	incomplete	integrase	0	8	yes	11500	virus	0.93	medium-confidence	superkingdom:Viruses;clade:Duplodnaviria;kingdom:Heunggongvirae;phylum:Uroviricota;class:Caudoviricetes	-	group_38	virulent	1	species:Methanothermobacter_sp._KEPCO1	0.96
MA-005	3_MA-005.p00029	incomplete	integrase,capsid	0	22	yes	16097	virus	1	medium-confidence	superkingdom:Viruses;clade:Duplodnaviria;kingdom:Heunggongvirae;phylum:Uroviricota;class:Caudoviricetes	-	group_5	temperate	1	species:Citrobacter_amalonaticus	1
MA-005	4_MA-005.p00049	incomplete	tail	1	20	no	18048	virus	1	high-confidence	superkingdom:Viruses;clade:Duplodnaviria;kingdom:Heunggongvirae;phylum:Uroviricota;class:Caudoviricetes;family:Peduoviridae	-	group_3	temperate	1	species:Edwardsiella_piscicida	1
MA-005	5_MA-005.p00057	incomplete	lysin,integrase	0	8	yes	10982	virus	0.99	medium-confidence	superkingdom:Viruses;clade:Duplodnaviria;kingdom:Heunggongvirae;phylum:Uroviricota;class:Caudoviricetes	-	singleton	temperate	1	species:Moraxella_catarrhalis	0.92
MA-005	6_MA-005.p00060	questionable	transposase,capsid,integrase	0	19	yes	22005	virus	0	medium-confidence	superkingdom:Viruses;clade:Duplodnaviria;kingdom:Heunggongvirae;phylum:Uroviricota;class:Caudoviricetes;genus:Punavirus	Punavirus	known_genus	temperate	0.99	genus:Escherichia	0.7
MA-005	7_MA-005.p00063	intact	integrase	0	32	no	23859	virus	1	high-confidence	superkingdom:Viruses;clade:Duplodnaviria;kingdom:Heunggongvirae;phylum:Uroviricota;class:Caudoviricetes;family:Peduoviridae	-	group_2	temperate	1	species:Dickeya_sp._Secpp_1600	0.97
MA-005	8_MA-005.p00070	intact	head,capsid,integrase,envelope,tail	0	28	yes	18843	virus	1	medium-confidence	superkingdom:Viruses;clade:Duplodnaviria;kingdom:Heunggongvirae;phylum:Uroviricota;class:Caudoviricetes	-	group_0	temperate	1	species:Escherichia_albertii	1
MA-005	9_MA-005.p00091	questionable	transposase	0	7	no	4553	virus	0	high-confidence	superkingdom:Viruses;clade:Duplodnaviria;kingdom:Heunggongvirae;phylum:Uroviricota;class:Caudoviricetes;genus:Bievrevirus	Bievrevirus	known_genus	temperate	1	species:Escherichia_coli	0.71
MA-013	1_MA-013.p00002	incomplete	tail,integrase	0	13	yes	17074	virus	1	medium-confidence	superkingdom:Viruses;clade:Duplodnaviria;kingdom:Heunggongvirae;phylum:Uroviricota;class:Caudoviricetes;genus:Lederbergvirus	Lederbergvirus	known_genus	temperate	1	genus:Salmonella	0.56
MA-013	2_MA-013.p00003	questionable	terminase,head,portal,capsid,virion,integrase	0	27	yes	21723	virus	1	medium-confidence	superkingdom:Viruses;clade:Duplodnaviria;kingdom:Heunggongvirae;phylum:Uroviricota;class:Caudoviricetes	-	singleton	temperate	1	species:Salmonella_enterica	0.97
MA-013	3_MA-013.p00004	incomplete	integrase,head,transposase,tail	0	13	yes	22160	virus	0.14	medium-confidence	superkingdom:Viruses;clade:Duplodnaviria;kingdom:Heunggongvirae;phylum:Uroviricota;class:Caudoviricetes	-	group_9	temperate	1	species:Enterobacter_roggenkampii	1
MA-013	4_MA-013.p00005	incomplete	tail,integrase	0	17	yes	16624	virus	1	medium-confidence	superkingdom:Viruses;clade:Duplodnaviria;kingdom:Heunggongvirae;phylum:Uroviricota;class:Caudoviricetes	-	singleton	temperate	1	species:Escherichia_albertii	1
MA-013	5_MA-013.p00030	incomplete	integrase,terminase,portal,transposase	0	9	no	8065	virus	0	medium-confidence	superkingdom:Viruses;clade:Duplodnaviria;kingdom:Heunggongvirae;phylum:Uroviricota;class:Caudoviricetes	-	group_29	temperate	1	species:Enterobacter_cloacae	1
MA-013	6_MA-013.p00031	incomplete	tail	1	12	no	8989	virus	0	medium-confidence	superkingdom:Viruses;clade:Duplodnaviria;kingdom:Heunggongvirae;phylum:Uroviricota;class:Caudoviricetes	-	singleton	temperate	1	species:Hungateiclostridium_thermocellum	1
MA-091	1_MA-091.p00004	questionable	transposase,tail,integrase	0	9	yes	12387	virus	0	medium-confidence	superkingdom:Viruses;clade:Duplodnaviria;kingdom:Heunggongvirae;phylum:Uroviricota;class:Caudoviricetes	-	group_12	temperate	1	species:Streptomyces_spongiicola	1
MA-091	2_MA-091.p00010	intact	integrase,recombinase,terminase,capsid,tail,lysin	2	119	yes	108689	virus	1	high-confidence	superkingdom:Viruses;clade:Duplodnaviria;kingdom:Heunggongvirae;phylum:Uroviricota;class:Caudoviricetes	NA	known_genus	virulent	1	species:Escherichia_coli	1
MA-091	3_MA-091.p00032	incomplete	lysin,integrase	0	39	yes	33867	virus	1	high-confidence	superkingdom:Viruses;clade:Duplodnaviria;kingdom:Heunggongvirae;phylum:Uroviricota;class:Caudoviricetes	-	group_1	temperate	1	species:Enterobacter_sp._BIGb0359	1
MA-091	4_MA-091.p00033	intact	recombinase,transposase,integrase,capsid	0	31	no	26591	virus	0	medium-confidence	superkingdom:Viruses;clade:Duplodnaviria;kingdom:Heunggongvirae;phylum:Uroviricota;class:Caudoviricetes;genus:Punavirus	Punavirus	known_genus	temperate	1	genus:Escherichia	0.52
MA-091	5_MA-091.p00047	intact	tail,head,capsid,portal,terminase	1	38	no	24974	virus	1	high-confidence	superkingdom:Viruses;clade:Duplodnaviria;kingdom:Heunggongvirae;phylum:Uroviricota;class:Caudoviricetes	-	group_6	temperate	1	species:Escherichia_albertii	1
MA-101	1_MA-101.p00004	incomplete	integrase,tail	0	8	yes	8486	virus	1	medium-confidence	superkingdom:Viruses;clade:Duplodnaviria;kingdom:Heunggongvirae;phylum:Uroviricota;class:Caudoviricetes	-	group_8	temperate	1	species:Escherichia_sp._E4930	0.97
MA-101	2_MA-101.p00005	questionable	integrase,transposase,capsid	0	17	yes	33787	virus	0	medium-confidence	superkingdom:Viruses;clade:Duplodnaviria;kingdom:Heunggongvirae;phylum:Uroviricota;class:Caudoviricetes;genus:Punavirus	Punavirus	known_genus	temperate	1	genus:Escherichia	0.62
MA-101	3_MA-101.p00007	intact	tail,head,portal,terminase,recombinase,integrase	0	64	yes	56959	virus	1	high-confidence	superkingdom:Viruses;clade:Duplodnaviria;kingdom:Heunggongvirae;phylum:Uroviricota;class:Caudoviricetes	-	group_13	temperate	1	species:Enterobacter_oligotrophica	1
MA-101	4_MA-101.p00057	incomplete	tail,lysin	0	27	no	25373	virus	1	high-confidence	superkingdom:Viruses;clade:Duplodnaviria;kingdom:Heunggongvirae;phylum:Uroviricota;class:Caudoviricetes	-	group_0	temperate	1	species:Escherichia_albertii	1
MA-101	5_MA-101.p00066	incomplete	transposase	0	11	no	7776	virus	0.64	low-confidence	superkingdom:Viruses;clade:Duplodnaviria;kingdom:Heunggongvirae;phylum:Uroviricota;class:Caudoviricetes;genus:Punavirus	Punavirus	known_genus	temperate	1	genus:Escherichia	0.94
MA-101	6_MA-101.p00077	incomplete	protease,tail,transposase	0	9	no	8115	virus	0.23	low-confidence	superkingdom:Viruses;clade:Duplodnaviria;kingdom:Heunggongvirae;phylum:Uroviricota;class:Caudoviricetes	-	singleton	virulent	1	species:Intestinimonas_butyriciproducens	0.91
MA-101	7_MA-101.p00092	incomplete	tail	0	26	no	11671	virus	1	high-confidence	superkingdom:Viruses;clade:Duplodnaviria;kingdom:Heunggongvirae;phylum:Uroviricota;class:Caudoviricetes	-	group_18	temperate	1	species:Escherichia_sp._MOD1-EC5287	0.97
MA-102	1_MA-102.p00002	intact	NA	0	47	yes	34827	virus	1	high-confidence	superkingdom:Viruses;clade:Duplodnaviria;kingdom:Heunggongvirae;phylum:Uroviricota;class:Caudoviricetes;family:Peduoviridae	-	group_2	temperate	1	species:Dickeya_sp._Secpp_1600	0.97
MA-102	3_MA-102.p00006	incomplete	integrase	0	25	yes	34193	virus	1	high-confidence	superkingdom:Viruses;clade:Duplodnaviria;kingdom:Heunggongvirae;phylum:Uroviricota;class:Caudoviricetes	-	group_0	temperate	1	species:Escherichia_albertii	1
MA-102	2_MA-102.p00006	intact	lysis,portal,lysin,tail	0	38	no	32107	virus	1	medium-confidence	superkingdom:Viruses;clade:Duplodnaviria;kingdom:Heunggongvirae;phylum:Uroviricota;class:Caudoviricetes	-	group_5	temperate	1	species:Citrobacter_amalonaticus	1
MA-102	4_MA-102.p00035	intact	tail,integrase,transposase	1	24	yes	40001	virus	0	medium-confidence	superkingdom:Viruses;clade:Duplodnaviria;kingdom:Heunggongvirae;phylum:Uroviricota;class:Caudoviricetes;family:Peduoviridae	-	group_3	temperate	1	species:Edwardsiella_piscicida	1
MA-102	5_MA-102.p00036	incomplete	capsid,integrase,lysin	0	28	yes	26381	virus	1	medium-confidence	superkingdom:Viruses;clade:Duplodnaviria;kingdom:Heunggongvirae;phylum:Uroviricota;class:Caudoviricetes	-	group_1	temperate	1	species:Enterobacter_sp._BIGb0359	1
MA-102	6_MA-102.p00037	incomplete	transposase	0	7	yes	18603	virus	0.8	low-confidence	superkingdom:Viruses;clade:Duplodnaviria;kingdom:Heunggongvirae;phylum:Uroviricota;class:Caudoviricetes;genus:Punavirus	Punavirus	known_genus	temperate	1	genus:Escherichia	0.87
MA-102	7_MA-102.p00053	intact	plate,tail,head,capsid,portal,terminase	0	38	no	26439	virus	1	high-confidence	superkingdom:Viruses;clade:Duplodnaviria;kingdom:Heunggongvirae;phylum:Uroviricota;class:Caudoviricetes	NA	known_genus	temperate	1	species:Citrobacter_koseri	1
MA-102	8_MA-102.p00065	questionable	transposase,capsid	0	12	no	10348	virus	0.01	medium-confidence	superkingdom:Viruses;clade:Duplodnaviria;kingdom:Heunggongvirae;phylum:Uroviricota;class:Caudoviricetes;genus:Punavirus	Punavirus	known_genus	temperate	1	genus:Escherichia	0.65
MA-104	1_MA-104.p00005	intact	tail,terminase,portal,head,capsid,plate	0	30	no	21180	virus	1	high-confidence	superkingdom:Viruses;clade:Duplodnaviria;kingdom:Heunggongvirae;phylum:Uroviricota;class:Caudoviricetes	NA	known_genus	temperate	1	species:Citrobacter_koseri	1
MA-104	2_MA-104.p00008	incomplete	tail	0	20	no	18749	virus	1	high-confidence	superkingdom:Viruses;clade:Duplodnaviria;kingdom:Heunggongvirae;phylum:Uroviricota;class:Caudoviricetes	-	group_0	temperate	0.99	species:Escherichia_albertii	1
MA-104	3_MA-104.p00038	intact	capsid,terminase,head,tail,lysin,plate	0	16	no	11140	virus	1	high-confidence	superkingdom:Viruses;clade:Duplodnaviria;kingdom:Heunggongvirae;phylum:Uroviricota;class:Caudoviricetes;family:Peduoviridae;genus:Peduovirus	Peduovirus	known_genus	temperate	1	genus:Salmonella	0.78
MA-104	4_MA-104.p00046	questionable	portal,terminase,capsid,plate	0	16	no	11140	virus	1	high-confidence	superkingdom:Viruses;clade:Duplodnaviria;kingdom:Heunggongvirae;phylum:Uroviricota;class:Caudoviricetes;family:Peduoviridae;genus:Peduovirus	Peduovirus	known_genus	temperate	1	genus:Salmonella	0.78
MA-104	5_MA-104.p00050	incomplete	capsid	0	17	no	10398	virus	1	high-confidence	superkingdom:Viruses;clade:Duplodnaviria;kingdom:Heunggongvirae;phylum:Uroviricota;class:Caudoviricetes	-	group_1	temperate	1	species:Enterobacter_sp._BIGb0359	1
MA-104	6_MA-104.p00107	incomplete	integrase,tail,flippase	0	7	no	7431	virus	1	high-confidence	superkingdom:Viruses;clade:Duplodnaviria;kingdom:Heunggongvirae;phylum:Uroviricota;class:Caudoviricetes	-	singleton	temperate	1	species:Proteus_mirabilis	0.93
MA-104	7_MA-104.p00112	incomplete	NA	0	9	no	7166	virus	1	high-confidence	superkingdom:Viruses;clade:Duplodnaviria;kingdom:Heunggongvirae;phylum:Uroviricota;class:Caudoviricetes;family:Peduoviridae	-	group_2	temperate	1	species:Dickeya_sp._Secpp_1600	0.97
MA-104	8_MA-104.p00116	incomplete	tail,integrase	0	11	no	6210	virus	1	medium-confidence	superkingdom:Viruses;clade:Duplodnaviria;kingdom:Heunggongvirae;phylum:Uroviricota;class:Caudoviricetes	-	group_43	temperate	1	species:Citrobacter_koseri	1
MA-106	1_MA-106.p00012	incomplete	integrase	0	14	yes	14289	virus	0.98	medium-confidence	superkingdom:Viruses;clade:Duplodnaviria;kingdom:Heunggongvirae;phylum:Uroviricota;class:Caudoviricetes	-	group_6	temperate	1	species:Escherichia_albertii	1
MA-106	2_MA-106.p00013	intact	tail,head,capsid,portal,terminase,transposase	0	31	no	22430	virus	1	high-confidence	superkingdom:Viruses;clade:Duplodnaviria;kingdom:Heunggongvirae;phylum:Uroviricota;class:Caudoviricetes	-	singleton	temperate	1	species:Escherichia_albertii	0.97
MA-106	3_MA-106.p00037	incomplete	tail,plate	0	19	no	16566	virus	1	high-confidence	superkingdom:Viruses;clade:Duplodnaviria;kingdom:Heunggongvirae;phylum:Uroviricota;class:Caudoviricetes;genus:Bcepmuvirus	Bcepmuvirus	known_genus	virulent	0.99	species:Burkholderia_thailandensis	0.76
MA-106	4_MA-106.p00039	intact	tail,lysin,lysis,capsid,integrase	0	54	no	41819	virus	1	high-confidence	superkingdom:Viruses;clade:Duplodnaviria;kingdom:Heunggongvirae;phylum:Uroviricota;class:Caudoviricetes	-	group_0	temperate	1	species:Escherichia_albertii	1
MA-106	5_MA-106.p00047	incomplete	transposase,tail	0	8	no	5382	virus	0	medium-confidence	superkingdom:Viruses;clade:Duplodnaviria;kingdom:Heunggongvirae;phylum:Uroviricota;class:Caudoviricetes	-	group_9	temperate	1	species:Enterobacter_roggenkampii	1
MA-106	6_MA-106.p00069	intact	tail,terminase,portal,protease	0	26	no	20068	virus	1	high-confidence	superkingdom:Viruses;clade:Duplodnaviria;kingdom:Heunggongvirae;phylum:Uroviricota;class:Caudoviricetes	NA	known_genus	temperate	1	species:Escherichia_albertii	1
MA-106	7_MA-106.p00116	incomplete	integrase	0	10	no	4392	virus	0.99	medium-confidence	superkingdom:Viruses;clade:Duplodnaviria;kingdom:Heunggongvirae;phylum:Uroviricota;class:Caudoviricetes	-	group_46	temperate	1	species:Azospirillum_sp._CFH_70021	0.92
MA-108	1_MA-108.p00011	intact	tail,head,portal,terminase,recombinase,integrase	0	66	yes	61741	virus	1	high-confidence	superkingdom:Viruses;clade:Duplodnaviria;kingdom:Heunggongvirae;phylum:Uroviricota;class:Caudoviricetes	-	group_13	temperate	1	species:Enterobacter_oligotrophica	1
MA-108	2_MA-108.p00013	incomplete	transposase	0	9	no	4623	virus	0.06	low-confidence	superkingdom:Viruses;clade:Duplodnaviria;kingdom:Heunggongvirae;phylum:Uroviricota;class:Caudoviricetes;genus:Punavirus	Punavirus	known_genus	virulent	0.6	genus:Escherichia	1
MA-108	3_MA-108.p00014	incomplete	transposase,capsid	0	8	no	7691	virus	0.88	medium-confidence	superkingdom:Viruses;clade:Duplodnaviria;kingdom:Heunggongvirae;phylum:Uroviricota;class:Caudoviricetes;genus:Punavirus	Punavirus	known_genus	temperate	0.99	genus:Escherichia	0.68
MA-108	4_MA-108.p00055	questionable	tail,integrase,transposase	1	13	yes	19212	virus	0	medium-confidence	superkingdom:Viruses;clade:Duplodnaviria;kingdom:Heunggongvirae;phylum:Uroviricota;class:Caudoviricetes;family:Peduoviridae	-	group_3	temperate	1	species:Edwardsiella_piscicida	1
MA-108	5_MA-108.p00094	incomplete	integrase,tail	0	9	yes	9506	virus	1	medium-confidence	superkingdom:Viruses;clade:Duplodnaviria;kingdom:Heunggongvirae;phylum:Uroviricota;class:Caudoviricetes	-	group_8	temperate	1	species:Escherichia_sp._E4930	0.97
MA-109	2_MA-109.p00007	intact	NA	0	33	yes	13348	virus	1	medium-confidence	superkingdom:Viruses;clade:Duplodnaviria;kingdom:Heunggongvirae;phylum:Uroviricota;class:Caudoviricetes	-	group_21	virulent	0.81	species:Chromobacterium_violaceum	0.94
MA-109	1_MA-109.p00007	incomplete	portal,terminase,integrase	0	12	yes	32555	virus	1	medium-confidence	superkingdom:Viruses;clade:Duplodnaviria;kingdom:Heunggongvirae;phylum:Uroviricota;class:Caudoviricetes;family:Peduoviridae	-	group_2	temperate	1	species:Dickeya_sp._Secpp_1600	0.97
MA-109	3_MA-109.p00008	incomplete	NA	0	7	yes	32632	virus	0.26	medium-confidence	superkingdom:Viruses;clade:Duplodnaviria;kingdom:Heunggongvirae;phylum:Uroviricota;class:Caudoviricetes	-	group_22	virulent	1	species:Veillonella_parvula	0.93
MA-109	5_MA-109.p00021	incomplete	tail	0	20	no	34624	virus	1	high-confidence	superkingdom:Viruses;clade:Duplodnaviria;kingdom:Heunggongvirae;phylum:Uroviricota;class:Caudoviricetes	NA	known_genus	temperate	1	species:Escherichia_albertii	1
MA-109	4_MA-109.p00021	intact	lysin,tail,portal,terminase,protease	0	39	no	8998	virus	1	medium-confidence	superkingdom:Viruses;clade:Duplodnaviria;kingdom:Heunggongvirae;phylum:Uroviricota;class:Caudoviricetes	-	group_24	temperate	1	species:Escherichia_sp._E4930	0.97
MA-109	6_MA-109.p00030	incomplete	integrase,tail	0	30	yes	20886	virus	0.99	high-confidence	superkingdom:Viruses;clade:Duplodnaviria;kingdom:Heunggongvirae;phylum:Uroviricota;class:Caudoviricetes	-	group_25	temperate	1	species:Enterobacter_roggenkampii	0.97
MA-109	7_MA-109.p00035	incomplete	integrase,lysin	0	20	yes	16615	virus	1	high-confidence	superkingdom:Viruses;clade:Duplodnaviria;kingdom:Heunggongvirae;phylum:Uroviricota;class:Caudoviricetes	NA	known_genus	temperate	1	species:Citrobacter_koseri	1
MA-109	8_MA-109.p00042	incomplete	tail,integrase	1	12	yes	18563	virus	0	medium-confidence	superkingdom:Viruses;clade:Duplodnaviria;kingdom:Heunggongvirae;phylum:Uroviricota;class:Caudoviricetes;family:Peduoviridae	-	group_3	temperate	1	species:Edwardsiella_piscicida	1
MA-109	9_MA-109.p00044	intact	integrase,head	0	13	no	11111	virus	0.6	high-confidence	superkingdom:Viruses;clade:Duplodnaviria;kingdom:Heunggongvirae;phylum:Uroviricota;class:Caudoviricetes	NA	known_genus	temperate	1	species:Riemerella_anatipestifer	1
MA-110	1_MA-110.p00002	intact	tail,plate,head,terminase,capsid,portal,integrase	0	42	yes	33229	virus	1	high-confidence	superkingdom:Viruses;clade:Duplodnaviria;kingdom:Heunggongvirae;phylum:Uroviricota;class:Caudoviricetes;family:Peduoviridae;genus:Senquatrovirus	Senquatrovirus	known_genus	temperate	1	species:Salmonella_enterica	0.64
MA-110	2_MA-110.p00025	questionable	transposase,capsid	0	12	no	10471	virus	0	medium-confidence	superkingdom:Viruses;clade:Duplodnaviria;kingdom:Heunggongvirae;phylum:Uroviricota;class:Caudoviricetes;genus:Punavirus	Punavirus	known_genus	temperate	1	genus:Escherichia	0.62
MA-110	3_MA-110.p00051	questionable	lysin,tail,portal	0	33	no	28540	virus	1	high-confidence	superkingdom:Viruses;clade:Duplodnaviria;kingdom:Heunggongvirae;phylum:Uroviricota;class:Caudoviricetes	-	group_0	temperate	1	species:Escherichia_albertii	1
MA-110	4_MA-110.p00053	incomplete	tail	0	22	no	11734	virus	1	high-confidence	superkingdom:Viruses;clade:Duplodnaviria;kingdom:Heunggongvirae;phylum:Uroviricota;class:Caudoviricetes	-	singleton	temperate	1	species:Enterobacter_cancerogenus	1
MA-110	5_MA-110.p00061	incomplete	tail,integrase	1	12	yes	18427	virus	0	medium-confidence	superkingdom:Viruses;clade:Duplodnaviria;kingdom:Heunggongvirae;phylum:Uroviricota;class:Caudoviricetes;family:Peduoviridae	-	group_3	temperate	1	species:Edwardsiella_piscicida	1
MA-110	6_MA-110.p00082	questionable	tail,terminase,integrase	0	19	yes	20536	virus	1	medium-confidence	superkingdom:Viruses;clade:Duplodnaviria;kingdom:Heunggongvirae;phylum:Uroviricota;class:Caudoviricetes	-	singleton	temperate	0.98	species:Leclercia_adecarboxylata	0.97
MA-110	7_MA-110.p00083	questionable	transposase,tail	0	10	no	7050	virus	0	medium-confidence	superkingdom:Viruses;clade:Duplodnaviria;kingdom:Heunggongvirae;phylum:Uroviricota;class:Caudoviricetes	-	group_12	temperate	1	species:Streptomyces_spongiicola	1
MA-110	8_MA-110.p00092	incomplete	lysis,transposase,head	0	27	no	18537	virus	1	high-confidence	superkingdom:Viruses;clade:Duplodnaviria;kingdom:Heunggongvirae;phylum:Uroviricota;class:Caudoviricetes	-	singleton	temperate	1	species:Klebsiella_huaxiensis	0.97
MA-110	9_MA-110.p00103	incomplete	NA	0	19	no	13766	virus	1	high-confidence	superkingdom:Viruses;clade:Duplodnaviria;kingdom:Heunggongvirae;phylum:Uroviricota;class:Caudoviricetes;family:Peduoviridae	-	group_2	temperate	1	species:Dickeya_sp._Secpp_1600	0.97
MA-110	10_MA-110.p00106	questionable	integrase,transposase,terminase,portal	0	13	yes	14269	virus	0	medium-confidence	superkingdom:Viruses;clade:Duplodnaviria;kingdom:Heunggongvirae;phylum:Uroviricota;class:Caudoviricetes	-	group_29	temperate	1	species:Enterobacter_cloacae	1
MA-110	11_MA-110.p00158	intact	coat	0	12	no	6496	virus	0.93	medium-confidence	superkingdom:Viruses;clade:Monodnaviria;kingdom:Loebvirae;phylum:Hofneiviricota;class:Faserviricetes;order:Tubulavirales;family:Inoviridae;genus:Lineavirus	Lineavirus	known_genus	virulent	1	genus:Erwinia	0.95
MA-111	1_MA-111.p00009	intact	portal,transposase,tail,lysin,terminase,head,coat	0	39	no	38008	virus	1	medium-confidence	superkingdom:Viruses;clade:Duplodnaviria;kingdom:Heunggongvirae;phylum:Uroviricota;class:Caudoviricetes	-	group_4	temperate	0.97	species:Escherichia_albertii	1
MA-111	2_MA-111.p00032	questionable	integrase,transposase,capsid	0	18	yes	22113	virus	0	medium-confidence	superkingdom:Viruses;clade:Duplodnaviria;kingdom:Heunggongvirae;phylum:Uroviricota;class:Caudoviricetes;genus:Punavirus	Punavirus	known_genus	temperate	1	genus:Escherichia	0.61
MA-111	3_MA-111.p00064	incomplete	transposase,tail	0	10	no	8147	virus	0	medium-confidence	superkingdom:Viruses;clade:Duplodnaviria;kingdom:Heunggongvirae;phylum:Uroviricota;class:Caudoviricetes;genus:Punavirus	Punavirus	known_genus	temperate	1	genus:Escherichia	0.75
MA-111	4_MA-111.p00104	intact	coat	0	8	no	5834	virus	0.99	high-confidence	superkingdom:Viruses;clade:Monodnaviria;kingdom:Loebvirae;phylum:Hofneiviricota;class:Faserviricetes;order:Tubulavirales;family:Inoviridae;genus:Lineavirus	Lineavirus	known_genus	virulent	1	genus:Erwinia	1
MA-112	1_MA-112.p00004	intact	tail	0	41	yes	34223	virus	1	high-confidence	superkingdom:Viruses;clade:Duplodnaviria;kingdom:Heunggongvirae;phylum:Uroviricota;class:Caudoviricetes;family:Peduoviridae	-	group_2	temperate	1	species:Dickeya_sp._Secpp_1600	0.97
MA-112	2_MA-112.p00016	intact	tail,transposase	3	109	no	89573	virus	1	high-confidence	superkingdom:Viruses;clade:Duplodnaviria;kingdom:Heunggongvirae;phylum:Uroviricota;class:Caudoviricetes;genus:Punavirus	Punavirus	known_genus	virulent	0.97	genus:Escherichia	0.98
MA-112	3_MA-112.p00017	intact	tail,lysin,integrase	0	59	yes	52155	virus	1	high-confidence	superkingdom:Viruses;clade:Duplodnaviria;kingdom:Heunggongvirae;phylum:Uroviricota;class:Caudoviricetes	-	group_0	temperate	0.92	species:Escherichia_albertii	1
MA-112	4_MA-112.p00035	questionable	capsid,transposase,integrase	0	18	yes	24989	virus	0	medium-confidence	superkingdom:Viruses;clade:Duplodnaviria;kingdom:Heunggongvirae;phylum:Uroviricota;class:Caudoviricetes;genus:Punavirus	Punavirus	known_genus	temperate	1	genus:Escherichia	0.59
MA-112	5_MA-112.p00047	questionable	NA	0	30	yes	21206	virus	1	high-confidence	superkingdom:Viruses;clade:Duplodnaviria;kingdom:Heunggongvirae;phylum:Uroviricota;class:Caudoviricetes;family:Peduoviridae;genus:Eganvirus	Eganvirus	known_genus	temperate	1	genus:Salmonella	0.97
MA-113	1_MA-113.p00001	questionable	tail	0	21	yes	15576	virus	1	medium-confidence	superkingdom:Viruses;clade:Duplodnaviria;kingdom:Heunggongvirae;phylum:Uroviricota;class:Caudoviricetes;family:Peduoviridae	-	group_2	temperate	1	species:Dickeya_sp._Secpp_1600	0.97
MA-113	2_MA-113.p00032	questionable	transposase,capsid	0	12	no	10285	virus	0	medium-confidence	superkingdom:Viruses;clade:Duplodnaviria;kingdom:Heunggongvirae;phylum:Uroviricota;class:Caudoviricetes;genus:Punavirus	Punavirus	known_genus	temperate	0.99	genus:Escherichia	0.58
MA-113	3_MA-113.p00034	incomplete	integrase,envelope,head,tail	0	29	yes	21411	virus	1	high-confidence	superkingdom:Viruses;clade:Duplodnaviria;kingdom:Heunggongvirae;phylum:Uroviricota;class:Caudoviricetes	-	singleton	temperate	1	species:Escherichia_albertii	0.97
MA-113	4_MA-113.p00035	incomplete	integrase	0	19	yes	20420	virus	1	medium-confidence	superkingdom:Viruses;clade:Duplodnaviria;kingdom:Heunggongvirae;phylum:Uroviricota;class:Caudoviricetes;subfamily:Sepvirinae	-	singleton	temperate	1	species:Escherichia_sp._E4930	0.91
MA-113	5_MA-113.p00050	incomplete	tail,integrase	1	13	no	11809	virus	0	high-confidence	superkingdom:Viruses;clade:Duplodnaviria;kingdom:Heunggongvirae;phylum:Uroviricota;class:Caudoviricetes;family:Peduoviridae	-	group_3	temperate	1	species:Edwardsiella_piscicida	1
MA-113	6_MA-113.p00062	incomplete	portal,transposase	0	9	no	8307	virus	0.12	medium-confidence	superkingdom:Viruses;clade:Duplodnaviria;kingdom:Heunggongvirae;phylum:Uroviricota;class:Caudoviricetes	-	group_30	temperate	1	species:Enterobacter_asburiae	1
MA-113	7_MA-113.p00066	incomplete	envelope,portal,tail,lysin	0	25	no	8519	virus	1	high-confidence	superkingdom:Viruses;clade:Duplodnaviria;kingdom:Heunggongvirae;phylum:Uroviricota;class:Caudoviricetes	-	group_11	temperate	1	species:Acinetobacter_sp._ANC_3862	1
MA-113	8_MA-113.p00070	incomplete	lysin,tail	2	16	no	8589	virus	1	medium-confidence	superkingdom:Viruses;clade:Duplodnaviria;kingdom:Heunggongvirae;phylum:Uroviricota;class:Caudoviricetes	-	group_6	temperate	1	species:Escherichia_albertii	1
MA-114	2_MA-114.p00006	intact	NA	0	33	yes	13348	virus	1	medium-confidence	superkingdom:Viruses;clade:Duplodnaviria;kingdom:Heunggongvirae;phylum:Uroviricota;class:Caudoviricetes	-	group_21	virulent	0.81	species:Chromobacterium_violaceum	0.94
MA-114	1_MA-114.p00006	incomplete	portal,terminase,integrase	0	12	yes	32555	virus	1	medium-confidence	superkingdom:Viruses;clade:Duplodnaviria;kingdom:Heunggongvirae;phylum:Uroviricota;class:Caudoviricetes;family:Peduoviridae	-	group_2	temperate	1	species:Dickeya_sp._Secpp_1600	0.97
MA-114	3_MA-114.p00007	incomplete	NA	0	7	yes	32632	virus	0.26	medium-confidence	superkingdom:Viruses;clade:Duplodnaviria;kingdom:Heunggongvirae;phylum:Uroviricota;class:Caudoviricetes	-	group_22	virulent	1	species:Veillonella_parvula	0.93
MA-114	5_MA-114.p00021	incomplete	tail	0	20	no	34624	virus	1	high-confidence	superkingdom:Viruses;clade:Duplodnaviria;kingdom:Heunggongvirae;phylum:Uroviricota;class:Caudoviricetes	NA	known_genus	temperate	1	species:Escherichia_albertii	1
MA-114	4_MA-114.p00021	intact	lysin,tail,portal,terminase,protease	0	39	no	8947	virus	1	medium-confidence	superkingdom:Viruses;clade:Duplodnaviria;kingdom:Heunggongvirae;phylum:Uroviricota;class:Caudoviricetes	-	group_24	temperate	1	species:Escherichia_sp._E4930	0.97
MA-114	6_MA-114.p00030	incomplete	integrase,tail	0	30	yes	20886	virus	0.99	high-confidence	superkingdom:Viruses;clade:Duplodnaviria;kingdom:Heunggongvirae;phylum:Uroviricota;class:Caudoviricetes	-	group_25	temperate	1	species:Enterobacter_roggenkampii	0.97
MA-114	7_MA-114.p00036	incomplete	integrase,lysin	0	20	yes	16615	virus	1	high-confidence	superkingdom:Viruses;clade:Duplodnaviria;kingdom:Heunggongvirae;phylum:Uroviricota;class:Caudoviricetes	NA	known_genus	temperate	1	species:Citrobacter_koseri	1
MA-114	8_MA-114.p00043	incomplete	tail,integrase	1	12	yes	18563	virus	0	medium-confidence	superkingdom:Viruses;clade:Duplodnaviria;kingdom:Heunggongvirae;phylum:Uroviricota;class:Caudoviricetes;family:Peduoviridae	-	group_3	temperate	1	species:Edwardsiella_piscicida	1
MA-114	9_MA-114.p00045	intact	integrase,head	0	13	no	11111	virus	0.6	high-confidence	superkingdom:Viruses;clade:Duplodnaviria;kingdom:Heunggongvirae;phylum:Uroviricota;class:Caudoviricetes	NA	known_genus	temperate	1	species:Riemerella_anatipestifer	1
MA-117	2_MA-117.p00004	intact	NA	0	35	yes	13348	virus	1	medium-confidence	superkingdom:Viruses;clade:Duplodnaviria;kingdom:Heunggongvirae;phylum:Uroviricota;class:Caudoviricetes	-	group_21	virulent	0.81	species:Chromobacterium_violaceum	0.94
MA-117	1_MA-117.p00004	incomplete	portal,terminase,integrase	0	12	yes	34382	virus	1	medium-confidence	superkingdom:Viruses;clade:Duplodnaviria;kingdom:Heunggongvirae;phylum:Uroviricota;class:Caudoviricetes;family:Peduoviridae	-	group_2	temperate	1	species:Dickeya_sp._Secpp_1600	0.97
MA-117	3_MA-117.p00005	incomplete	NA	0	7	yes	32632	virus	0.26	medium-confidence	superkingdom:Viruses;clade:Duplodnaviria;kingdom:Heunggongvirae;phylum:Uroviricota;class:Caudoviricetes	-	group_22	virulent	1	species:Veillonella_parvula	0.93
MA-117	4_MA-117.p00030	incomplete	integrase,tail	0	30	yes	20886	virus	0.99	high-confidence	superkingdom:Viruses;clade:Duplodnaviria;kingdom:Heunggongvirae;phylum:Uroviricota;class:Caudoviricetes	-	group_25	temperate	1	species:Enterobacter_roggenkampii	0.97
MA-117	6_MA-117.p00038	incomplete	tail	0	18	no	26034	virus	1	high-confidence	superkingdom:Viruses;clade:Duplodnaviria;kingdom:Heunggongvirae;phylum:Uroviricota;class:Caudoviricetes	NA	known_genus	temperate	1	species:Escherichia_albertii	1
MA-117	5_MA-117.p00038	intact	lysin,tail,portal,terminase,protease	0	29	no	8947	virus	1	medium-confidence	superkingdom:Viruses;clade:Duplodnaviria;kingdom:Heunggongvirae;phylum:Uroviricota;class:Caudoviricetes	-	group_24	temperate	1	species:Escherichia_sp._E4930	0.97
MA-117	7_MA-117.p00040	incomplete	integrase,lysin	0	20	yes	16615	virus	1	high-confidence	superkingdom:Viruses;clade:Duplodnaviria;kingdom:Heunggongvirae;phylum:Uroviricota;class:Caudoviricetes	NA	known_genus	temperate	1	species:Citrobacter_koseri	1
MA-117	8_MA-117.p00046	incomplete	tail,integrase	1	12	yes	18563	virus	0	medium-confidence	superkingdom:Viruses;clade:Duplodnaviria;kingdom:Heunggongvirae;phylum:Uroviricota;class:Caudoviricetes;family:Peduoviridae	-	group_3	temperate	1	species:Edwardsiella_piscicida	1
MA-117	9_MA-117.p00048	intact	integrase,head	0	13	no	11111	virus	0.6	high-confidence	superkingdom:Viruses;clade:Duplodnaviria;kingdom:Heunggongvirae;phylum:Uroviricota;class:Caudoviricetes	NA	known_genus	temperate	1	species:Riemerella_anatipestifer	1
MA-118	1_MA-118.p00004	incomplete	terminase,tail,lysin,integrase	3	17	yes	19507	virus	1	medium-confidence	superkingdom:Viruses;clade:Duplodnaviria;kingdom:Heunggongvirae;phylum:Uroviricota;class:Caudoviricetes	-	singleton	temperate	1	species:Klebsiella_aerogenes	0.92
MA-118	2_MA-118.p00007	incomplete	integrase	0	28	yes	20130	virus	1	medium-confidence	superkingdom:Viruses;clade:Duplodnaviria;kingdom:Heunggongvirae;phylum:Uroviricota;class:Caudoviricetes	-	singleton	temperate	1	species:Escherichia_sp._E4930	0.91
MA-118	3_MA-118.p00047	intact	integrase,transposase,capsid	0	26	no	24103	virus	0	medium-confidence	superkingdom:Viruses;clade:Duplodnaviria;kingdom:Heunggongvirae;phylum:Uroviricota;class:Caudoviricetes;genus:Punavirus	Punavirus	known_genus	temperate	1	genus:Escherichia	0.69
MA-118	4_MA-118.p00056	questionable	tail,integrase,transposase	1	19	yes	16420	virus	0	high-confidence	superkingdom:Viruses;clade:Duplodnaviria;kingdom:Heunggongvirae;phylum:Uroviricota;class:Caudoviricetes;family:Peduoviridae	-	group_3	temperate	1	species:Edwardsiella_piscicida	1
MA-118	5_MA-118.p00066	questionable	integrase,lysin,head,tail	0	32	yes	20181	virus	0.99	medium-confidence	superkingdom:Viruses;clade:Duplodnaviria;kingdom:Heunggongvirae;phylum:Uroviricota;class:Caudoviricetes	-	singleton	temperate	1	species:Lactobacillus_aviarius	1
MA-118	6_MA-118.p00095	incomplete	integrase,tail,lysis	0	17	no	10891	virus	1	high-confidence	superkingdom:Viruses;clade:Duplodnaviria;kingdom:Heunggongvirae;phylum:Uroviricota;class:Caudoviricetes	-	singleton	temperate	1	species:Citrobacter_koseri	0.97
MA-118	7_MA-118.p00110	incomplete	NA	0	21	no	8008	virus	1	high-confidence	superkingdom:Viruses;clade:Duplodnaviria;kingdom:Heunggongvirae;phylum:Uroviricota;class:Caudoviricetes	-	group_1	temperate	0.99	species:Enterobacter_sp._BIGb0359	1
MA-118	8_MA-118.p00130	incomplete	lysin	0	14	yes	12580	virus	1	high-confidence	superkingdom:Viruses;clade:Duplodnaviria;kingdom:Heunggongvirae;phylum:Uroviricota;class:Caudoviricetes;family:Peduoviridae	-	singleton	temperate	1	species:Escherichia_albertii	0.97
MA-121	1_MA-121.p00001	intact	integrase,flippase,tail,injection,head,coat,portal,terminase	1	43	yes	39530	virus	1	high-confidence	superkingdom:Viruses;clade:Duplodnaviria;kingdom:Heunggongvirae;phylum:Uroviricota;class:Caudoviricetes;genus:Lederbergvirus	Lederbergvirus	known_genus	temperate	1	genus:Salmonella	0.56
MA-121	2_MA-121.p00011	intact	tail,protease,portal,terminase,lysis,integrase	0	45	yes	35323	virus	1	high-confidence	superkingdom:Viruses;clade:Duplodnaviria;kingdom:Heunggongvirae;phylum:Uroviricota;class:Caudoviricetes	NA	known_genus	temperate	1	species:Escherichia_albertii	1
MA-121	3_MA-121.p00013	incomplete	NA	0	11	yes	13233	virus	1	medium-confidence	superkingdom:Viruses;clade:Duplodnaviria;kingdom:Heunggongvirae;phylum:Uroviricota;class:Caudoviricetes;family:Peduoviridae	-	group_2	temperate	1	species:Dickeya_sp._Secpp_1600	0.97
MA-121	4_MA-121.p00033	incomplete	capsid,tail	0	18	no	7959	virus	1	high-confidence	superkingdom:Viruses;clade:Duplodnaviria;kingdom:Heunggongvirae;phylum:Uroviricota;class:Caudoviricetes	-	singleton	temperate	1	species:Massilia_namucuonensis	0.94
MA-121	5_MA-121.p00034	incomplete	transposase,capsid	0	14	no	12825	virus	0	medium-confidence	superkingdom:Viruses;clade:Duplodnaviria;kingdom:Heunggongvirae;phylum:Uroviricota;class:Caudoviricetes;genus:Punavirus	Punavirus	known_genus	temperate	0.93	genus:Escherichia	0.65
MA-121	6_MA-121.p00042	incomplete	integrase,tail	1	21	yes	27073	virus	0	medium-confidence	superkingdom:Viruses;clade:Duplodnaviria;kingdom:Heunggongvirae;phylum:Uroviricota;class:Caudoviricetes;family:Peduoviridae	-	group_3	temperate	1	species:Edwardsiella_piscicida	1
MA-121	7_MA-121.p00053	questionable	tail,lysin	0	26	no	21467	virus	1	high-confidence	superkingdom:Viruses;clade:Duplodnaviria;kingdom:Heunggongvirae;phylum:Uroviricota;class:Caudoviricetes	-	group_0	temperate	1	species:Escherichia_albertii	1
MA-121	8_MA-121.p00057	incomplete	tail,transposase	0	18	no	11788	virus	0.99	medium-confidence	superkingdom:Viruses;clade:Duplodnaviria;kingdom:Heunggongvirae;phylum:Uroviricota;class:Caudoviricetes	-	singleton	temperate	1	species:Escherichia_albertii	0.97
MA-121	9_MA-121.p00063	incomplete	NA	0	18	no	12284	virus	1	high-confidence	superkingdom:Viruses;clade:Duplodnaviria;kingdom:Heunggongvirae;phylum:Uroviricota;class:Caudoviricetes;family:Peduoviridae	-	group_2	temperate	1	species:Dickeya_sp._Secpp_1600	0.97
MA-121	10_MA-121.p00065	incomplete	integrase	0	15	yes	7266	virus	1	high-confidence	superkingdom:Viruses;clade:Duplodnaviria;kingdom:Heunggongvirae;phylum:Uroviricota;class:Caudoviricetes	-	group_0	temperate	1	species:Escherichia_albertii	1
MA-121	11_MA-121.p00067	intact	capsid,terminase,transposase,tail	0	16	no	11924	virus	1	high-confidence	superkingdom:Viruses;clade:Duplodnaviria;kingdom:Heunggongvirae;phylum:Uroviricota;class:Caudoviricetes;family:Peduoviridae	-	singleton	temperate	1	species:Escherichia_albertii	0.97
MA-150	1_MA-150.p00004	incomplete	tail,transposase,integrase	0	7	yes	21933	virus	0	low-confidence	superkingdom:Viruses;clade:Duplodnaviria;kingdom:Heunggongvirae;phylum:Uroviricota;class:Caudoviricetes	-	singleton	temperate	1	species:Enterobacter_genomosp._S	0.9
MA-150	3_MA-150.p00008	incomplete	integrase,tail	0	25	yes	24275	virus	1	high-confidence	superkingdom:Viruses;clade:Duplodnaviria;kingdom:Heunggongvirae;phylum:Uroviricota;class:Caudoviricetes	-	singleton	temperate	1	species:Shewanella_algae	0.93
MA-150	2_MA-150.p00008	intact	lysin,terminase,head,portal,capsid,plate,tail	2	32	no	16749	virus	1	medium-confidence	superkingdom:Viruses;clade:Duplodnaviria;kingdom:Heunggongvirae;phylum:Uroviricota;class:Caudoviricetes	-	singleton	temperate	1	species:Escherichia_sp._E4930	0.97
MA-150	4_MA-150.p00010	intact	NA	0	31	yes	31580	virus	1	medium-confidence	superkingdom:Viruses;clade:Duplodnaviria;kingdom:Heunggongvirae;phylum:Uroviricota;class:Caudoviricetes;family:Peduoviridae	-	group_2	temperate	1	species:Dickeya_sp._Secpp_1600	0.97
MA-150	5_MA-150.p00021	incomplete	tail,transposase	0	24	yes	19350	virus	0	medium-confidence	superkingdom:Viruses;clade:Duplodnaviria;kingdom:Heunggongvirae;phylum:Uroviricota;class:Caudoviricetes	-	singleton	temperate	1	species:Escherichia_sp._MOD1-EC5495	1
MA-150	6_MA-150.p00023	incomplete	tail,integrase	0	11	yes	23227	virus	0.99	medium-confidence	superkingdom:Viruses;clade:Duplodnaviria;kingdom:Heunggongvirae;phylum:Uroviricota;class:Caudoviricetes	-	singleton	temperate	1	species:Enterobacter_chengduensis	0.97
MA-150	7_MA-150.p00033	incomplete	integrase,tail	1	13	yes	24451	virus	0	medium-confidence	superkingdom:Viruses;clade:Duplodnaviria;kingdom:Heunggongvirae;phylum:Uroviricota;class:Caudoviricetes;family:Peduoviridae	-	group_3	temperate	1	species:Edwardsiella_piscicida	1
MA-150	8_MA-150.p00038	questionable	transposase,capsid,integrase	0	19	yes	18939	virus	0	medium-confidence	superkingdom:Viruses;clade:Duplodnaviria;kingdom:Heunggongvirae;phylum:Uroviricota;class:Caudoviricetes;genus:Punavirus	Punavirus	known_genus	temperate	0.98	genus:Escherichia	0.7
MA-151	1_MA-151.p00006	incomplete	integrase	0	25	yes	28356	virus	1	medium-confidence	superkingdom:Viruses;clade:Duplodnaviria;kingdom:Heunggongvirae;phylum:Uroviricota;class:Caudoviricetes	-	group_1	temperate	1	species:Enterobacter_sp._BIGb0359	1
MA-151	2_MA-151.p00007	incomplete	transposase	0	8	no	5503	virus	0	low-confidence	superkingdom:Viruses;clade:Duplodnaviria;kingdom:Heunggongvirae;phylum:Uroviricota;class:Caudoviricetes;genus:Glaedevirus	Glaedevirus	known_genus	temperate	1	species:Escherichia_coli	0.59
MA-151	3_MA-151.p00020	incomplete	integrase	0	17	yes	12484	virus	1	high-confidence	superkingdom:Viruses;clade:Duplodnaviria;kingdom:Heunggongvirae;phylum:Uroviricota;class:Caudoviricetes	-	group_7	temperate	1	species:Escherichia_albertii	1
MA-151	4_MA-151.p00027	incomplete	integrase	0	22	yes	27791	virus	1	medium-confidence	superkingdom:Viruses;clade:Duplodnaviria;kingdom:Heunggongvirae;phylum:Uroviricota;class:Caudoviricetes	-	group_17	temperate	1	species:Escherichia_sp._E4930	0.97
MA-151	5_MA-151.p00067	intact	tail,plate,head,capsid,portal,terminase	0	29	no	20975	virus	1	high-confidence	superkingdom:Viruses;clade:Duplodnaviria;kingdom:Heunggongvirae;phylum:Uroviricota;class:Caudoviricetes	NA	known_genus	temperate	1	species:Citrobacter_koseri	1
MA-151	6_MA-151.p00071	intact	terminase,portal,protease,tail	0	19	no	19093	virus	1	high-confidence	superkingdom:Viruses;clade:Duplodnaviria;kingdom:Heunggongvirae;phylum:Uroviricota;class:Caudoviricetes	NA	known_genus	temperate	1	species:Escherichia_albertii	1
MA-151	7_MA-151.p00077	intact	head,capsid,integrase,envelope,lysis,lysin	0	26	yes	17748	virus	1	medium-confidence	superkingdom:Viruses;clade:Duplodnaviria;kingdom:Heunggongvirae;phylum:Uroviricota;class:Caudoviricetes	-	group_0	temperate	1	species:Escherichia_albertii	1
MA-151	8_MA-151.p00093	intact	tail,plate,capsid,terminase,portal	0	21	no	14241	virus	1	high-confidence	superkingdom:Viruses;clade:Duplodnaviria;kingdom:Heunggongvirae;phylum:Uroviricota;class:Caudoviricetes;family:Peduoviridae;genus:Peduovirus	Peduovirus	known_genus	temperate	1	genus:Salmonella	0.72
MA-151	9_MA-151.p00095	incomplete	integrase	0	23	yes	13053	virus	1	high-confidence	superkingdom:Viruses;clade:Duplodnaviria;kingdom:Heunggongvirae;phylum:Uroviricota;class:Caudoviricetes	NA	known_genus	temperate	1	species:Citrobacter_koseri	1
MA-151	10_MA-151.p00097	incomplete	tail	0	16	no	13429	virus	1	high-confidence	superkingdom:Viruses;clade:Duplodnaviria;kingdom:Heunggongvirae;phylum:Uroviricota;class:Caudoviricetes	-	group_0	temperate	1	species:Escherichia_albertii	1
MA-151	11_MA-151.p00132	incomplete	transposase,capsid	0	9	no	6935	virus	0.01	medium-confidence	superkingdom:Viruses;clade:Duplodnaviria;kingdom:Heunggongvirae;phylum:Uroviricota;class:Caudoviricetes;genus:Punavirus	Punavirus	known_genus	temperate	1	genus:Escherichia	0.65
MA-153	1_MA-153.p00003	intact	integrase,tail,head,capsid,portal,terminase,lysin	0	56	yes	43190	virus	1	high-confidence	superkingdom:Viruses;clade:Duplodnaviria;kingdom:Heunggongvirae;phylum:Uroviricota;class:Caudoviricetes	-	group_31	temperate	1	species:Cronobacter_sakazakii	1
MA-153	2_MA-153.p00009	intact	head,integrase,portal,terminase,capsid,tail,plate	0	62	yes	48896	virus	1	high-confidence	superkingdom:Viruses;clade:Duplodnaviria;kingdom:Heunggongvirae;phylum:Uroviricota;class:Caudoviricetes;family:Peduoviridae	-	group_3	temperate	1	species:Edwardsiella_piscicida	1
MA-153	3_MA-153.p00015	intact	tail,lysin,integrase	0	59	yes	52155	virus	1	high-confidence	superkingdom:Viruses;clade:Duplodnaviria;kingdom:Heunggongvirae;phylum:Uroviricota;class:Caudoviricetes	-	group_0	temperate	0.92	species:Escherichia_albertii	1
MA-153	4_MA-153.p00021	questionable	tail	0	25	no	21677	virus	1	high-confidence	superkingdom:Viruses;clade:Duplodnaviria;kingdom:Heunggongvirae;phylum:Uroviricota;class:Caudoviricetes;family:Peduoviridae	-	group_2	temperate	1	species:Dickeya_sp._Secpp_1600	0.97
MA-153	5_MA-153.p00029	incomplete	tail	3	58	no	45923	virus	1	high-confidence	superkingdom:Viruses;clade:Duplodnaviria;kingdom:Heunggongvirae;phylum:Uroviricota;class:Caudoviricetes;genus:Punavirus	Punavirus	known_genus	virulent	1	genus:Escherichia	1
MA-153	6_MA-153.p00033	incomplete	NA	0	41	no	36992	virus	1	high-confidence	superkingdom:Viruses;clade:Duplodnaviria;kingdom:Heunggongvirae;phylum:Uroviricota;class:Caudoviricetes;genus:Punavirus	Punavirus	known_genus	virulent	1	genus:Escherichia	0.96
MA-154	1_MA-154.p00014	intact	transposase,tail,lysin,integrase	0	66	yes	49744	virus	1	high-confidence	superkingdom:Viruses;clade:Duplodnaviria;kingdom:Heunggongvirae;phylum:Uroviricota;class:Caudoviricetes	-	group_0	temperate	0.99	species:Escherichia_albertii	1
MA-154	2_MA-154.p00017	intact	tail,plate,lysin,capsid,terminase,integrase	0	46	yes	44071	virus	1	medium-confidence	superkingdom:Viruses;clade:Duplodnaviria;kingdom:Heunggongvirae;phylum:Uroviricota;class:Caudoviricetes;family:Peduoviridae;genus:Peduovirus	Peduovirus	known_genus	temperate	1	genus:Salmonella	0.73
MA-154	3_MA-154.p00025	intact	NA	0	36	yes	29721	virus	1	medium-confidence	superkingdom:Viruses;clade:Duplodnaviria;kingdom:Heunggongvirae;phylum:Uroviricota;class:Caudoviricetes;family:Peduoviridae	-	group_2	temperate	1	species:Dickeya_sp._Secpp_1600	0.97
MA-154	4_MA-154.p00035	incomplete	transposase,integrase	0	10	no	7312	virus	0.51	medium-confidence	superkingdom:Viruses;clade:Duplodnaviria;kingdom:Heunggongvirae;phylum:Uroviricota;class:Caudoviricetes;family:Peduoviridae	-	singleton	temperate	1	species:Sphaerospermopsis_reniformis	0.92
MA-156	1_MA-156.p00003	incomplete	integrase,capsid	0	25	yes	24013	virus	1	medium-confidence	superkingdom:Viruses;clade:Duplodnaviria;kingdom:Heunggongvirae;phylum:Uroviricota;class:Caudoviricetes	-	group_5	temperate	1	species:Citrobacter_amalonaticus	1
MA-156	2_MA-156.p00021	intact	integrase,tail,lysin,head,capsid,plate,recombinase	0	63	yes	46534	virus	1	medium-confidence	superkingdom:Viruses;clade:Duplodnaviria;kingdom:Heunggongvirae;phylum:Uroviricota;class:Caudoviricetes	-	singleton	temperate	1	species:Enterobacter_sp._BIGb0359	1
MA-156	3_MA-156.p00035	incomplete	terminase,tail,capsid,integrase	0	29	yes	27783	virus	1	medium-confidence	superkingdom:Viruses;clade:Duplodnaviria;kingdom:Heunggongvirae;phylum:Uroviricota;class:Caudoviricetes	-	group_1	temperate	1	species:Enterobacter_sp._BIGb0359	1
MA-156	4_MA-156.p00046	intact	integrase,transposase,capsid	0	27	no	24103	virus	0	medium-confidence	superkingdom:Viruses;clade:Duplodnaviria;kingdom:Heunggongvirae;phylum:Uroviricota;class:Caudoviricetes;genus:Punavirus	Punavirus	known_genus	temperate	1	genus:Escherichia	0.69
MA-156	5_MA-156.p00053	incomplete	lysin,tail	0	26	no	23498	virus	1	high-confidence	superkingdom:Viruses;clade:Duplodnaviria;kingdom:Heunggongvirae;phylum:Uroviricota;class:Caudoviricetes	-	group_0	temperate	1	species:Escherichia_albertii	1
MA-156	6_MA-156.p00057	intact	NA	0	36	no	22553	virus	1	high-confidence	superkingdom:Viruses;clade:Duplodnaviria;kingdom:Heunggongvirae;phylum:Uroviricota;class:Caudoviricetes;family:Peduoviridae	-	group_2	temperate	1	species:Dickeya_sp._Secpp_1600	0.97
MA-156	7_MA-156.p00070	incomplete	terminase,lysis,lysin,integrase	0	26	no	16242	virus	1	high-confidence	superkingdom:Viruses;clade:Duplodnaviria;kingdom:Heunggongvirae;phylum:Uroviricota;class:Caudoviricetes	-	singleton	temperate	1	species:Citrobacter_koseri	1
MA-156	8_MA-156.p00090	incomplete	recombinase	0	10	no	7979	virus	0	medium-confidence	superkingdom:Viruses;clade:Duplodnaviria;kingdom:Heunggongvirae;phylum:Uroviricota;class:Caudoviricetes;genus:Punavirus	Punavirus	known_genus	virulent	1	genus:Escherichia	0.79
MA-158	1_MA-158.p00001	intact	tail,head,capsid,portal,terminase,lysin	1	41	no	26966	virus	1	high-confidence	superkingdom:Viruses;clade:Duplodnaviria;kingdom:Heunggongvirae;phylum:Uroviricota;class:Caudoviricetes	-	group_6	temperate	1	species:Escherichia_albertii	1
MA-158	2_MA-158.p00003	questionable	tail,plate,head,portal,terminase,lysis	0	33	no	26519	virus	1	high-confidence	superkingdom:Viruses;clade:Duplodnaviria;kingdom:Heunggongvirae;phylum:Uroviricota;class:Caudoviricetes;genus:Brunovirus	Brunovirus	known_genus	virulent	0.53	species:Salmonella_enterica	0.87
MA-158	3_MA-158.p00007	incomplete	terminase,head,portal,capsid,integrase	0	18	yes	15418	virus	1	medium-confidence	superkingdom:Viruses;clade:Duplodnaviria;kingdom:Heunggongvirae;phylum:Uroviricota;class:Caudoviricetes	-	singleton	temperate	1	species:Delftia_acidovorans	0.92
MA-158	4_MA-158.p00008	questionable	integrase,transposase,tail	0	10	no	6585	virus	0.33	medium-confidence	superkingdom:Viruses;clade:Duplodnaviria;kingdom:Heunggongvirae;phylum:Uroviricota;class:Caudoviricetes	-	group_12	temperate	1	species:Streptomyces_spongiicola	1
MA-158	5_MA-158.p00009	incomplete	lysin,tail,integrase	0	26	no	16498	virus	1	high-confidence	superkingdom:Viruses;clade:Duplodnaviria;kingdom:Heunggongvirae;phylum:Uroviricota;class:Caudoviricetes	NA	known_genus	temperate	1	species:Citrobacter_koseri	1
MA-158	6_MA-158.p00040	incomplete	transposase,capsid	0	9	no	6920	virus	0.01	medium-confidence	superkingdom:Viruses;clade:Duplodnaviria;kingdom:Heunggongvirae;phylum:Uroviricota;class:Caudoviricetes;genus:Punavirus	Punavirus	known_genus	temperate	1	genus:Escherichia	0.65
MA-158	7_MA-158.p00149	incomplete	tail,integrase	0	7	no	3390	virus	1	high-confidence	superkingdom:Viruses;clade:Duplodnaviria;kingdom:Heunggongvirae;phylum:Uroviricota;class:Caudoviricetes	-	singleton	temperate	1	species:Escherichia_albertii	0.97
MA-159	1_MA-159.p00001	questionable	transposase,tail,integrase	0	9	yes	12387	virus	0	medium-confidence	superkingdom:Viruses;clade:Duplodnaviria;kingdom:Heunggongvirae;phylum:Uroviricota;class:Caudoviricetes	-	group_12	temperate	1	species:Streptomyces_spongiicola	1
MA-159	2_MA-159.p00004	intact	tail,head,capsid,portal,terminase,lysin,integrase	1	47	yes	33904	virus	1	high-confidence	superkingdom:Viruses;clade:Duplodnaviria;kingdom:Heunggongvirae;phylum:Uroviricota;class:Caudoviricetes	-	group_6	temperate	1	species:Escherichia_albertii	1
MA-159	3_MA-159.p00006	intact	integrase,recombinase,terminase,capsid,tail,lysin	2	120	yes	109014	virus	1	high-confidence	superkingdom:Viruses;clade:Duplodnaviria;kingdom:Heunggongvirae;phylum:Uroviricota;class:Caudoviricetes	NA	known_genus	virulent	1	species:Escherichia_coli	1
MA-159	4_MA-159.p00024	questionable	tail,lysin,integrase	0	51	yes	37288	virus	1	high-confidence	superkingdom:Viruses;clade:Duplodnaviria;kingdom:Heunggongvirae;phylum:Uroviricota;class:Caudoviricetes	-	group_0	temperate	1	species:Escherichia_albertii	1
MA-159	5_MA-159.p00035	intact	recombinase,transposase,integrase,capsid	0	31	no	26591	virus	0	medium-confidence	superkingdom:Viruses;clade:Duplodnaviria;kingdom:Heunggongvirae;phylum:Uroviricota;class:Caudoviricetes;genus:Punavirus	Punavirus	known_genus	temperate	1	genus:Escherichia	0.52
MA-159	6_MA-159.p00055	incomplete	integrase	0	6	yes	9282	virus	1	medium-confidence	superkingdom:Viruses;clade:Duplodnaviria;kingdom:Heunggongvirae;phylum:Uroviricota;class:Caudoviricetes	-	group_1	temperate	0.96	species:Enterobacter_sp._BIGb0359	1
MA-161	1_MA-161.p00028	incomplete	integrase	0	27	yes	25967	virus	1	medium-confidence	superkingdom:Viruses;clade:Duplodnaviria;kingdom:Heunggongvirae;phylum:Uroviricota;class:Caudoviricetes	-	group_32	temperate	1	species:Enterobacter_sp._BIGb0359	1
MA-161	2_MA-161.p00066	incomplete	tail	0	24	no	25474	virus	1	high-confidence	superkingdom:Viruses;clade:Duplodnaviria;kingdom:Heunggongvirae;phylum:Uroviricota;class:Caudoviricetes	-	group_0	temperate	1	species:Escherichia_albertii	1
MA-162	1_MA-162.p00015	incomplete	tail,integrase	1	29	yes	20482	virus	1	medium-confidence	superkingdom:Viruses;clade:Duplodnaviria;kingdom:Heunggongvirae;phylum:Uroviricota;class:Caudoviricetes	-	group_6	temperate	1	species:Escherichia_albertii	1
MA-162	2_MA-162.p00028	incomplete	tail,integrase	0	11	yes	13146	virus	1	medium-confidence	superkingdom:Viruses;clade:Duplodnaviria;kingdom:Heunggongvirae;phylum:Uroviricota;class:Caudoviricetes	-	singleton	temperate	1	species:Escherichia_albertii	1
MA-162	3_MA-162.p00037	incomplete	lysis,integrase	0	27	yes	27968	virus	0.99	medium-confidence	superkingdom:Viruses;clade:Duplodnaviria;kingdom:Heunggongvirae;phylum:Uroviricota;class:Caudoviricetes	-	singleton	temperate	1	species:Citrobacter_koseri	1
MA-162	4_MA-162.p00044	intact	terminase,portal,head,tail,plate	2	47	no	31744	virus	1	high-confidence	superkingdom:Viruses;clade:Duplodnaviria;kingdom:Heunggongvirae;phylum:Uroviricota;class:Caudoviricetes;genus:Brunovirus	Brunovirus	known_genus	temperate	0.59	species:Salmonella_enterica	0.6
MA-162	5_MA-162.p00045	intact	lysin,tail,portal,terminase,protease	0	26	no	19385	virus	1	high-confidence	superkingdom:Viruses;clade:Duplodnaviria;kingdom:Heunggongvirae;phylum:Uroviricota;class:Caudoviricetes	NA	known_genus	temperate	1	species:Escherichia_albertii	1
MA-162	6_MA-162.p00054	incomplete	transposase	0	10	no	9563	virus	0	medium-confidence	superkingdom:Viruses;clade:Duplodnaviria;kingdom:Heunggongvirae;phylum:Uroviricota;class:Caudoviricetes;genus:Punavirus	Punavirus	known_genus	temperate	1	genus:Escherichia	0.7
MA-162	7_MA-162.p00064	incomplete	tail	0	23	no	17229	virus	1	high-confidence	superkingdom:Viruses;clade:Duplodnaviria;kingdom:Heunggongvirae;phylum:Uroviricota;class:Caudoviricetes	-	group_0	temperate	1	species:Escherichia_albertii	1
MA-162	8_MA-162.p00071	questionable	transposase,tail,portal,terminase,integrase	0	16	no	13008	virus	0	medium-confidence	superkingdom:Viruses;clade:Duplodnaviria;kingdom:Heunggongvirae;phylum:Uroviricota;class:Caudoviricetes	-	singleton	temperate	1	species:Klebsiella_variicola	0.97
MA-162	9_MA-162.p00091	incomplete	integrase,flippase	0	11	yes	8254	virus	1	medium-confidence	superkingdom:Viruses;clade:Duplodnaviria;kingdom:Heunggongvirae;phylum:Uroviricota;class:Caudoviricetes	-	group_26	temperate	1	species:Acidaminococcus_sp._AM05-11	0.92
MA-162	10_MA-162.p00115	incomplete	integrase	0	6	no	2988	virus	1	high-confidence	superkingdom:Viruses;clade:Duplodnaviria;kingdom:Heunggongvirae;phylum:Uroviricota;class:Caudoviricetes	-	group_1	temperate	0.96	species:Enterobacter_sp._BIGb0359	1
MA-164	1_MA-164.p00062	intact	tail,lysin,terminase,portal,head,coat	0	26	no	24540	virus	1	high-confidence	superkingdom:Viruses;clade:Duplodnaviria;kingdom:Heunggongvirae;phylum:Uroviricota;class:Caudoviricetes	-	group_4	temperate	0.52	species:Escherichia_albertii	1
MA-164	2_MA-164.p00070	intact	terminase,portal,protease,tail	0	21	no	19791	virus	1	high-confidence	superkingdom:Viruses;clade:Duplodnaviria;kingdom:Heunggongvirae;phylum:Uroviricota;class:Caudoviricetes	NA	known_genus	temperate	1	species:Escherichia_albertii	1
MA-164	4_MA-164.p00076	incomplete	tail	0	7	no	14902	virus	1	medium-confidence	superkingdom:Viruses;clade:Duplodnaviria;kingdom:Heunggongvirae;phylum:Uroviricota;class:Caudoviricetes;genus:Punavirus	Punavirus	known_genus	temperate	0.93	genus:Escherichia	0.78
MA-164	3_MA-164.p00076	questionable	transposase,terminase	0	22	no	2735	virus	0.66	medium-confidence	superkingdom:Viruses;clade:Duplodnaviria;kingdom:Heunggongvirae;phylum:Uroviricota;class:Caudoviricetes;family:Peduoviridae	-	group_41	temperate	1	species:Thermanaeromonas_toyohensis	1
MA-164	5_MA-164.p00082	questionable	capsid,transposase,portal	0	20	no	17299	virus	0.82	medium-confidence	superkingdom:Viruses;clade:Duplodnaviria;kingdom:Heunggongvirae;phylum:Uroviricota;class:Caudoviricetes;genus:Punavirus	Punavirus	known_genus	temperate	0.84	genus:Escherichia	0.54
MA-165	1_MA-165.p00001	intact	NA	0	47	yes	34827	virus	1	high-confidence	superkingdom:Viruses;clade:Duplodnaviria;kingdom:Heunggongvirae;phylum:Uroviricota;class:Caudoviricetes;family:Peduoviridae	-	group_2	temperate	1	species:Dickeya_sp._Secpp_1600	0.97
MA-165	3_MA-165.p00006	incomplete	integrase	0	25	yes	34193	virus	1	high-confidence	superkingdom:Viruses;clade:Duplodnaviria;kingdom:Heunggongvirae;phylum:Uroviricota;class:Caudoviricetes	-	group_0	temperate	1	species:Escherichia_albertii	1
MA-165	2_MA-165.p00006	intact	lysis,portal,lysin,tail	0	38	no	32107	virus	1	medium-confidence	superkingdom:Viruses;clade:Duplodnaviria;kingdom:Heunggongvirae;phylum:Uroviricota;class:Caudoviricetes	-	group_5	temperate	1	species:Citrobacter_amalonaticus	1
MA-165	4_MA-165.p00026	intact	tail,head,capsid,portal,terminase,integrase,lysin	0	61	yes	50161	virus	1	high-confidence	superkingdom:Viruses;clade:Duplodnaviria;kingdom:Heunggongvirae;phylum:Uroviricota;class:Caudoviricetes	-	group_1	temperate	1	species:Enterobacter_sp._BIGb0359	1
MA-165	5_MA-165.p00038	intact	tail,integrase,transposase	1	24	yes	40001	virus	0	medium-confidence	superkingdom:Viruses;clade:Duplodnaviria;kingdom:Heunggongvirae;phylum:Uroviricota;class:Caudoviricetes;family:Peduoviridae	-	group_3	temperate	1	species:Edwardsiella_piscicida	1
MA-165	6_MA-165.p00064	questionable	transposase,capsid	0	12	no	10348	virus	0.01	medium-confidence	superkingdom:Viruses;clade:Duplodnaviria;kingdom:Heunggongvirae;phylum:Uroviricota;class:Caudoviricetes;genus:Punavirus	Punavirus	known_genus	temperate	1	genus:Escherichia	0.65
MA-166	1_MA-166.p00002	incomplete	integrase,capsid	0	20	yes	24012	virus	1	medium-confidence	superkingdom:Viruses;clade:Duplodnaviria;kingdom:Heunggongvirae;phylum:Uroviricota;class:Caudoviricetes	-	group_5	temperate	1	species:Citrobacter_amalonaticus	1
MA-166	2_MA-166.p00013	incomplete	transposase,integrase	0	28	yes	30721	virus	0	medium-confidence	superkingdom:Viruses;clade:Duplodnaviria;kingdom:Heunggongvirae;phylum:Uroviricota;class:Caudoviricetes	-	group_10	virulent	1	species:Moraxella_atlantae	1
MA-166	3_MA-166.p00050	incomplete	capsid,integrase	0	17	yes	22567	virus	1	medium-confidence	superkingdom:Viruses;clade:Duplodnaviria;kingdom:Heunggongvirae;phylum:Uroviricota;class:Caudoviricetes	-	group_16	temperate	1	species:Citrobacter_koseri	1
MA-166	4_MA-166.p00060	incomplete	transposase	0	9	no	4623	virus	0.06	low-confidence	superkingdom:Viruses;clade:Duplodnaviria;kingdom:Heunggongvirae;phylum:Uroviricota;class:Caudoviricetes;genus:Punavirus	Punavirus	known_genus	virulent	0.6	genus:Escherichia	1
MA-166	5_MA-166.p00061	intact	terminase,portal,head,coat,tail	0	24	no	25995	virus	1	high-confidence	superkingdom:Viruses;clade:Duplodnaviria;kingdom:Heunggongvirae;phylum:Uroviricota;class:Caudoviricetes	-	group_4	temperate	1	species:Escherichia_albertii	1
MA-166	6_MA-166.p00070	intact	lysin,terminase,portal,head,capsid,tail,plate,transposase	0	31	no	21636	virus	1	high-confidence	superkingdom:Viruses;clade:Duplodnaviria;kingdom:Heunggongvirae;phylum:Uroviricota;class:Caudoviricetes	NA	known_genus	temperate	1	species:Citrobacter_koseri	1
MA-166	7_MA-166.p00071	incomplete	tail	0	24	no	22268	virus	1	high-confidence	superkingdom:Viruses;clade:Duplodnaviria;kingdom:Heunggongvirae;phylum:Uroviricota;class:Caudoviricetes	-	group_0	temperate	1	species:Escherichia_albertii	1
MA-166	8_MA-166.p00095	intact	head	0	11	no	7184	virus	1	high-confidence	superkingdom:Viruses;clade:Duplodnaviria;kingdom:Heunggongvirae;phylum:Uroviricota;class:Caudoviricetes	NA	known_genus	temperate	0.99	species:Riemerella_anatipestifer	1
MA-166	9_MA-166.p00103	incomplete	capsid,integrase	0	16	yes	11137	virus	1	medium-confidence	superkingdom:Viruses;clade:Duplodnaviria;kingdom:Heunggongvirae;phylum:Uroviricota;class:Caudoviricetes	-	group_0	temperate	1	species:Escherichia_albertii	1
MA-166	10_MA-166.p00106	incomplete	integrase	0	18	no	11140	virus	1	medium-confidence	superkingdom:Viruses;clade:Duplodnaviria;kingdom:Heunggongvirae;phylum:Uroviricota;class:Caudoviricetes	-	singleton	temperate	0.97	-	0
MA-166	11_MA-166.p00110	incomplete	transposase,capsid	0	10	no	8953	virus	0	medium-confidence	superkingdom:Viruses;clade:Duplodnaviria;kingdom:Heunggongvirae;phylum:Uroviricota;class:Caudoviricetes;genus:Punavirus	Punavirus	known_genus	temperate	1	genus:Escherichia	0.62
MA-195	1_MA-195.p00007	incomplete	capsid,transposase,tail	0	10	no	10922	virus	0.96	medium-confidence	superkingdom:Viruses;clade:Duplodnaviria;kingdom:Heunggongvirae;phylum:Uroviricota;class:Caudoviricetes;genus:Punavirus	Punavirus	known_genus	temperate	1	genus:Escherichia	0.68
MA-195	2_MA-195.p00015	incomplete	integrase,flippase,tail	0	22	yes	26327	virus	0.81	medium-confidence	superkingdom:Viruses;clade:Duplodnaviria;kingdom:Heunggongvirae;phylum:Uroviricota;class:Caudoviricetes	-	group_39	temperate	1	species:Cronobacter_malonaticus	0.93
MA-195	3_MA-195.p00023	intact	tail,plate,head,capsid,portal,terminase,lysin,integrase	0	55	yes	36064	virus	1	high-confidence	superkingdom:Viruses;clade:Duplodnaviria;kingdom:Heunggongvirae;phylum:Uroviricota;class:Caudoviricetes	NA	known_genus	temperate	1	species:Citrobacter_koseri	1
MA-195	4_MA-195.p00030	questionable	head,tail,lysis,integrase	0	20	yes	13482	virus	1	medium-confidence	superkingdom:Viruses;clade:Duplodnaviria;kingdom:Heunggongvirae;phylum:Uroviricota;class:Caudoviricetes	-	group_33	temperate	1	species:Escherichia_albertii	1
MA-195	5_MA-195.p00031	questionable	tail,terminase,portal,lysin	0	20	no	13472	virus	0.87	high-confidence	superkingdom:Viruses;clade:Duplodnaviria;kingdom:Heunggongvirae;phylum:Uroviricota;class:Caudoviricetes	-	group_28	temperate	0.95	species:Escherichia_albertii	0.91
MA-195	6_MA-195.p00065	incomplete	integrase,tail	0	9	yes	8505	virus	1	medium-confidence	superkingdom:Viruses;clade:Duplodnaviria;kingdom:Heunggongvirae;phylum:Uroviricota;class:Caudoviricetes	-	group_8	temperate	1	species:Escherichia_sp._E4930	0.97
MA-196	1_MA-196.p00002	intact	tail,plate,lysin,capsid,terminase,integrase	0	44	yes	42946	virus	1	medium-confidence	superkingdom:Viruses;clade:Duplodnaviria;kingdom:Heunggongvirae;phylum:Uroviricota;class:Caudoviricetes;family:Peduoviridae;genus:Peduovirus	Peduovirus	known_genus	temperate	1	genus:Salmonella	0.75
MA-196	2_MA-196.p00006	questionable	lysin	0	35	no	29208	virus	1	high-confidence	superkingdom:Viruses;clade:Duplodnaviria;kingdom:Heunggongvirae;phylum:Uroviricota;class:Caudoviricetes;family:Peduoviridae;genus:Quadragintavirus	Quadragintavirus	known_genus	temperate	1	species:Escherichia_coli	0.54
MA-196	3_MA-196.p00016	intact	tail,lysin,integrase	0	56	yes	52739	virus	1	high-confidence	superkingdom:Viruses;clade:Duplodnaviria;kingdom:Heunggongvirae;phylum:Uroviricota;class:Caudoviricetes	-	group_0	temperate	1	species:Escherichia_albertii	1
MA-196	4_MA-196.p00028	questionable	integrase,transposase,capsid	0	18	yes	18709	virus	0	medium-confidence	superkingdom:Viruses;clade:Duplodnaviria;kingdom:Heunggongvirae;phylum:Uroviricota;class:Caudoviricetes;genus:Punavirus	Punavirus	known_genus	temperate	1	genus:Escherichia	0.61
MA-199	1_MA-199.p00003	intact	NA	0	30	no	22073	virus	1	high-confidence	superkingdom:Viruses;clade:Duplodnaviria;kingdom:Heunggongvirae;phylum:Uroviricota;class:Caudoviricetes;family:Peduoviridae	-	group_2	temperate	1	species:Dickeya_sp._Secpp_1600	0.97
MA-199	2_MA-199.p00015	intact	tail,plate,capsid,terminase,portal,integrase	0	32	yes	22474	virus	1	high-confidence	superkingdom:Viruses;clade:Duplodnaviria;kingdom:Heunggongvirae;phylum:Uroviricota;class:Caudoviricetes;family:Peduoviridae;genus:Peduovirus	Peduovirus	known_genus	temperate	1	genus:Salmonella	0.53
MA-199	3_MA-199.p00041	incomplete	integrase,tail	1	21	yes	27073	virus	0	medium-confidence	superkingdom:Viruses;clade:Duplodnaviria;kingdom:Heunggongvirae;phylum:Uroviricota;class:Caudoviricetes;family:Peduoviridae	-	group_3	temperate	1	species:Edwardsiella_piscicida	1
MA-199	4_MA-199.p00043	intact	tail,terminase,portal,coat,head,injection,flippase,integrase	1	42	yes	36057	virus	1	high-confidence	superkingdom:Viruses;clade:Duplodnaviria;kingdom:Heunggongvirae;phylum:Uroviricota;class:Caudoviricetes;genus:Lederbergvirus	Lederbergvirus	known_genus	temperate	1	genus:Salmonella	0.57
MA-199	5_MA-199.p00056	incomplete	integrase,lysin,lysis	0	26	yes	16199	virus	1	high-confidence	superkingdom:Viruses;clade:Duplodnaviria;kingdom:Heunggongvirae;phylum:Uroviricota;class:Caudoviricetes	NA	known_genus	temperate	1	species:Escherichia_albertii	1
MA-199	6_MA-199.p00060	incomplete	transposase,capsid	0	14	no	12291	virus	0	medium-confidence	superkingdom:Viruses;clade:Duplodnaviria;kingdom:Heunggongvirae;phylum:Uroviricota;class:Caudoviricetes;genus:Punavirus	Punavirus	known_genus	temperate	0.93	genus:Escherichia	0.65
MA-199	7_MA-199.p00063	incomplete	tail	0	24	no	20241	virus	1	high-confidence	superkingdom:Viruses;clade:Duplodnaviria;kingdom:Heunggongvirae;phylum:Uroviricota;class:Caudoviricetes	-	group_0	temperate	1	species:Escherichia_albertii	1
MA-199	8_MA-199.p00072	intact	terminase,portal,protease,tail	0	20	no	15845	virus	1	high-confidence	superkingdom:Viruses;clade:Duplodnaviria;kingdom:Heunggongvirae;phylum:Uroviricota;class:Caudoviricetes	NA	known_genus	temperate	1	species:Escherichia_albertii	1
MA-199	9_MA-199.p00074	incomplete	NA	0	11	no	7823	virus	1	high-confidence	superkingdom:Viruses;clade:Duplodnaviria;kingdom:Heunggongvirae;phylum:Uroviricota;class:Caudoviricetes;family:Peduoviridae	-	group_2	temperate	1	species:Dickeya_sp._Secpp_1600	0.97
MA-199	10_MA-199.p00077	incomplete	integrase	0	15	yes	7266	virus	1	high-confidence	superkingdom:Viruses;clade:Duplodnaviria;kingdom:Heunggongvirae;phylum:Uroviricota;class:Caudoviricetes	-	group_0	temperate	1	species:Escherichia_albertii	1
MA-202	1_MA-202.p00007	incomplete	transposase,capsid	0	10	no	8953	virus	0	medium-confidence	superkingdom:Viruses;clade:Duplodnaviria;kingdom:Heunggongvirae;phylum:Uroviricota;class:Caudoviricetes;genus:Punavirus	Punavirus	known_genus	temperate	1	genus:Escherichia	0.62
MA-202	2_MA-202.p00055	incomplete	NA	0	9	no	4178	virus	1	high-confidence	superkingdom:Viruses;clade:Duplodnaviria;kingdom:Heunggongvirae;phylum:Uroviricota;class:Caudoviricetes;family:Peduoviridae;genus:Quadragintavirus	Quadragintavirus	known_genus	temperate	1	species:Escherichia_coli	0.75
MA-210	1_MA-210.p00001	questionable	integrase,tail,lysis,head	0	17	yes	13570	virus	1	medium-confidence	superkingdom:Viruses;clade:Duplodnaviria;kingdom:Heunggongvirae;phylum:Uroviricota;class:Caudoviricetes	-	group_33	temperate	1	species:Escherichia_albertii	1
MA-210	2_MA-210.p00004	incomplete	integrase,flippase,tail	0	21	yes	26327	virus	0.81	medium-confidence	superkingdom:Viruses;clade:Duplodnaviria;kingdom:Heunggongvirae;phylum:Uroviricota;class:Caudoviricetes	-	group_39	temperate	1	species:Cronobacter_malonaticus	0.93
MA-210	3_MA-210.p00005	incomplete	capsid,transposase,tail	0	10	no	10922	virus	0.96	medium-confidence	superkingdom:Viruses;clade:Duplodnaviria;kingdom:Heunggongvirae;phylum:Uroviricota;class:Caudoviricetes;genus:Punavirus	Punavirus	known_genus	temperate	1	genus:Escherichia	0.68
MA-210	4_MA-210.p00022	intact	plate,tail,head,capsid,portal,terminase,lysin,integrase	0	57	yes	37539	virus	1	high-confidence	superkingdom:Viruses;clade:Duplodnaviria;kingdom:Heunggongvirae;phylum:Uroviricota;class:Caudoviricetes	NA	known_genus	temperate	1	species:Citrobacter_koseri	1
MA-210	5_MA-210.p00027	questionable	tail,terminase,portal,lysin	0	20	no	13472	virus	0.87	high-confidence	superkingdom:Viruses;clade:Duplodnaviria;kingdom:Heunggongvirae;phylum:Uroviricota;class:Caudoviricetes	-	group_28	temperate	0.95	species:Escherichia_albertii	0.91
MA-210	6_MA-210.p00040	incomplete	tail,integrase	1	12	yes	17982	virus	0	medium-confidence	superkingdom:Viruses;clade:Duplodnaviria;kingdom:Heunggongvirae;phylum:Uroviricota;class:Caudoviricetes;family:Peduoviridae	-	group_3	temperate	1	species:Edwardsiella_piscicida	1
MA-212	1_MA-212.p00001	intact	NA	0	33	no	22279	virus	1	high-confidence	superkingdom:Viruses;clade:Duplodnaviria;kingdom:Heunggongvirae;phylum:Uroviricota;class:Caudoviricetes;family:Peduoviridae	-	group_2	temperate	1	species:Dickeya_sp._Secpp_1600	0.97
MA-212	2_MA-212.p00004	questionable	tail,terminase,portal,capsid,head,injection	0	29	no	23222	virus	1	high-confidence	superkingdom:Viruses;clade:Duplodnaviria;kingdom:Heunggongvirae;phylum:Uroviricota;class:Caudoviricetes	-	group_37	temperate	1	species:Cronobacter_sakazakii	1
MA-212	3_MA-212.p00006	intact	tail,coat,head,portal,terminase	0	25	no	20034	virus	1	high-confidence	superkingdom:Viruses;clade:Duplodnaviria;kingdom:Heunggongvirae;phylum:Uroviricota;class:Caudoviricetes	-	group_4	temperate	1	species:Escherichia_albertii	1
MA-212	4_MA-212.p00015	incomplete	NA	0	16	no	13451	virus	1	high-confidence	superkingdom:Viruses;clade:Duplodnaviria;kingdom:Heunggongvirae;phylum:Uroviricota;class:Caudoviricetes	-	group_0	temperate	1	species:Escherichia_albertii	1
MA-212	5_MA-212.p00017	incomplete	integrase	0	25	no	13487	virus	1	high-confidence	superkingdom:Viruses;clade:Duplodnaviria;kingdom:Heunggongvirae;phylum:Uroviricota;class:Caudoviricetes	-	singleton	temperate	1	species:Atlantibacter_hermannii	0.97
MA-212	6_MA-212.p00018	incomplete	NA	0	25	no	12487	virus	1	high-confidence	superkingdom:Viruses;clade:Duplodnaviria;kingdom:Heunggongvirae;phylum:Uroviricota;class:Caudoviricetes	-	singleton	temperate	0.99	species:Escherichia_albertii	1
MA-212	7_MA-212.p00022	incomplete	integrase,head	0	13	no	9989	virus	0.99	medium-confidence	superkingdom:Viruses;clade:Duplodnaviria;kingdom:Heunggongvirae;phylum:Uroviricota;class:Caudoviricetes	-	group_26	temperate	1	species:Acidaminococcus_sp._AM05-11	0.92
MA-212	8_MA-212.p00048	incomplete	transposase	0	10	no	8357	virus	1	high-confidence	superkingdom:Viruses;clade:Duplodnaviria;kingdom:Heunggongvirae;phylum:Uroviricota;class:Caudoviricetes;genus:Punavirus	Punavirus	known_genus	temperate	1	genus:Escherichia	0.98
MA-212	9_MA-212.p00056	incomplete	transposase,capsid	0	8	no	6929	virus	0.01	medium-confidence	superkingdom:Viruses;clade:Duplodnaviria;kingdom:Heunggongvirae;phylum:Uroviricota;class:Caudoviricetes;genus:Punavirus	Punavirus	known_genus	temperate	1	genus:Escherichia	0.65
MA-212	10_MA-212.p00168	incomplete	NA	0	8	no	3819	virus	1	high-confidence	superkingdom:Viruses;clade:Duplodnaviria;kingdom:Heunggongvirae;phylum:Uroviricota;class:Caudoviricetes;family:Peduoviridae;genus:Quadragintavirus	Quadragintavirus	known_genus	temperate	1	species:Escherichia_coli	0.71
MA-224	1_MA-224.p00002	incomplete	integrase	0	22	yes	15068	virus	1	medium-confidence	superkingdom:Viruses;clade:Duplodnaviria;kingdom:Heunggongvirae;phylum:Uroviricota;class:Caudoviricetes	-	group_17	temperate	1	species:Escherichia_sp._E4930	0.97
MA-224	2_MA-224.p00016	intact	lysin,tail,portal,terminase,protease	0	27	no	26654	virus	1	high-confidence	superkingdom:Viruses;clade:Duplodnaviria;kingdom:Heunggongvirae;phylum:Uroviricota;class:Caudoviricetes	NA	known_genus	temperate	1	species:Escherichia_albertii	1
MA-224	3_MA-224.p00043	incomplete	head,transposase	0	9	no	6341	virus	0	medium-confidence	superkingdom:Viruses;clade:Duplodnaviria;kingdom:Heunggongvirae;phylum:Uroviricota;class:Caudoviricetes	-	singleton	temperate	1	species:Pelagicola_sp._LXJ1103	0.96
MA-224	4_MA-224.p00050	incomplete	integrase,lysis,envelope	2	33	yes	24175	virus	1	high-confidence	superkingdom:Viruses;clade:Duplodnaviria;kingdom:Heunggongvirae;phylum:Uroviricota;class:Caudoviricetes	-	group_1	temperate	1	species:Enterobacter_sp._BIGb0359	1
MA-224	5_MA-224.p00051	intact	tail,plate,lysin,terminase,capsid	0	29	no	22904	virus	1	high-confidence	superkingdom:Viruses;clade:Duplodnaviria;kingdom:Heunggongvirae;phylum:Uroviricota;class:Caudoviricetes;family:Peduoviridae;genus:Peduovirus	Peduovirus	known_genus	temperate	1	genus:Salmonella	0.68
MA-224	6_MA-224.p00052	incomplete	lysin,tail	0	21	no	16426	virus	0.98	high-confidence	superkingdom:Viruses;clade:Duplodnaviria;kingdom:Heunggongvirae;phylum:Uroviricota;class:Caudoviricetes	-	singleton	temperate	1	species:Escherichia_albertii	0.94
MA-224	7_MA-224.p00055	incomplete	tail	0	24	no	20616	virus	1	high-confidence	superkingdom:Viruses;clade:Duplodnaviria;kingdom:Heunggongvirae;phylum:Uroviricota;class:Caudoviricetes	-	group_0	temperate	1	species:Escherichia_albertii	1
MA-224	8_MA-224.p00056	questionable	transposase,capsid,plate	0	17	no	13755	virus	0	medium-confidence	superkingdom:Viruses;clade:Duplodnaviria;kingdom:Heunggongvirae;phylum:Uroviricota;class:Caudoviricetes;genus:Punavirus	Punavirus	known_genus	temperate	1	genus:Escherichia	0.61
MA-233	1_MA-233.p00001	intact	tail,lysin,lysis,fiber,head	0	27	yes	20557	virus	1	high-confidence	superkingdom:Viruses;clade:Duplodnaviria;kingdom:Heunggongvirae;phylum:Uroviricota;class:Caudoviricetes	-	singleton	temperate	1	species:Enterobacter_sp._BIGb0359	1
MA-233	2_MA-233.p00003	incomplete	lysin,tail,portal	0	20	no	14730	virus	0.95	high-confidence	superkingdom:Viruses;clade:Duplodnaviria;kingdom:Heunggongvirae;phylum:Uroviricota;class:Caudoviricetes	-	singleton	temperate	1	species:Escherichia_albertii	0.97
MA-233	3_MA-233.p00011	questionable	transposase,capsid,integrase	0	12	yes	19195	virus	0.02	medium-confidence	superkingdom:Viruses;clade:Duplodnaviria;kingdom:Heunggongvirae;phylum:Uroviricota;class:Caudoviricetes;genus:Punavirus	Punavirus	known_genus	temperate	1	genus:Escherichia	0.6
MA-233	4_MA-233.p00024	incomplete	tail,integrase	1	14	yes	21047	virus	0	medium-confidence	superkingdom:Viruses;clade:Duplodnaviria;kingdom:Heunggongvirae;phylum:Uroviricota;class:Caudoviricetes;family:Peduoviridae	-	group_3	temperate	1	species:Edwardsiella_piscicida	1
MA-240	1_MA-240.p00001	intact	tail,plate,lysin,head,terminase,capsid,portal,recombinase,integrase	0	38	yes	39096	virus	1	high-confidence	superkingdom:Viruses;clade:Duplodnaviria;kingdom:Heunggongvirae;phylum:Uroviricota;class:Caudoviricetes;family:Peduoviridae;genus:Xuanwuvirus	Xuanwuvirus	known_genus	temperate	1	species:Escherichia_coli	0.63
MA-240	2_MA-240.p00002	intact	NA	0	45	yes	33610	virus	1	high-confidence	superkingdom:Viruses;clade:Duplodnaviria;kingdom:Heunggongvirae;phylum:Uroviricota;class:Caudoviricetes;family:Peduoviridae;genus:Eganvirus	Eganvirus	known_genus	temperate	1	genus:Salmonella	0.98
MA-240	3_MA-240.p00003	intact	tail	0	41	yes	34223	virus	1	high-confidence	superkingdom:Viruses;clade:Duplodnaviria;kingdom:Heunggongvirae;phylum:Uroviricota;class:Caudoviricetes;family:Peduoviridae	-	group_2	temperate	1	species:Dickeya_sp._Secpp_1600	0.97
MA-240	4_MA-240.p00006	questionable	capsid,transposase,integrase	0	19	yes	19762	virus	0	medium-confidence	superkingdom:Viruses;clade:Duplodnaviria;kingdom:Heunggongvirae;phylum:Uroviricota;class:Caudoviricetes;genus:Punavirus	Punavirus	known_genus	temperate	1	genus:Escherichia	0.61
MA-240	5_MA-240.p00017	incomplete	lysin	0	17	no	15047	virus	1	high-confidence	superkingdom:Viruses;clade:Duplodnaviria;kingdom:Heunggongvirae;phylum:Uroviricota;class:Caudoviricetes;family:Peduoviridae	-	singleton	temperate	1	species:Escherichia_albertii	0.97
MA-240	6_MA-240.p00018	incomplete	transposase	0	6	no	3712	non-virus	0	non-virus	unpredicted	-	-	unpredicted	0	-	0
MA-240	7_MA-240.p00023	intact	integrase,tail,lysin	0	55	yes	44411	virus	1	high-confidence	superkingdom:Viruses;clade:Duplodnaviria;kingdom:Heunggongvirae;phylum:Uroviricota;class:Caudoviricetes	-	group_0	temperate	1	species:Escherichia_albertii	1
MA-246	1_MA-246.p00007	intact	NA	0	37	yes	34686	virus	1	medium-confidence	superkingdom:Viruses;clade:Duplodnaviria;kingdom:Heunggongvirae;phylum:Uroviricota;class:Caudoviricetes;family:Peduoviridae	-	group_2	temperate	1	species:Dickeya_sp._Secpp_1600	0.97
MA-246	2_MA-246.p00019	intact	tail,plate,lysin,head,terminase,capsid,integrase	0	40	yes	36359	virus	1	medium-confidence	superkingdom:Viruses;clade:Duplodnaviria;kingdom:Heunggongvirae;phylum:Uroviricota;class:Caudoviricetes;family:Peduoviridae;genus:Peduovirus	Peduovirus	known_genus	temperate	1	genus:Salmonella	0.63
MA-246	3_MA-246.p00026	questionable	terminase,lysin,integrase	1	34	yes	33992	virus	1	high-confidence	superkingdom:Viruses;clade:Duplodnaviria;kingdom:Heunggongvirae;phylum:Uroviricota;class:Caudoviricetes	NA	known_genus	temperate	1	species:Citrobacter_koseri	1
MA-246	4_MA-246.p00036	incomplete	integrase	0	26	yes	16837	virus	1	medium-confidence	superkingdom:Viruses;clade:Duplodnaviria;kingdom:Heunggongvirae;phylum:Uroviricota;class:Caudoviricetes	-	group_5	temperate	1	species:Citrobacter_amalonaticus	1
MA-246	5_MA-246.p00059	incomplete	tail,integrase	1	14	yes	20000	virus	0	medium-confidence	superkingdom:Viruses;clade:Duplodnaviria;kingdom:Heunggongvirae;phylum:Uroviricota;class:Caudoviricetes;family:Peduoviridae	-	group_3	temperate	1	species:Edwardsiella_piscicida	1
MA-246	6_MA-246.p00060	incomplete	lysin,tail,integrase	0	37	yes	25166	virus	1	high-confidence	superkingdom:Viruses;clade:Duplodnaviria;kingdom:Heunggongvirae;phylum:Uroviricota;class:Caudoviricetes	-	singleton	temperate	1	species:Escherichia_albertii	1
MA-246	7_MA-246.p00074	incomplete	transposase,capsid	0	10	no	8953	virus	0	medium-confidence	superkingdom:Viruses;clade:Duplodnaviria;kingdom:Heunggongvirae;phylum:Uroviricota;class:Caudoviricetes;genus:Punavirus	Punavirus	known_genus	temperate	1	genus:Escherichia	0.62
MA-249	1_MA-249.p00002	intact	tail,head,portal,terminase,recombinase,integrase	0	66	yes	61741	virus	1	high-confidence	superkingdom:Viruses;clade:Duplodnaviria;kingdom:Heunggongvirae;phylum:Uroviricota;class:Caudoviricetes	-	group_13	temperate	1	species:Enterobacter_oligotrophica	1
MA-249	2_MA-249.p00013	intact	tail,plate,head,terminase,capsid,portal,integrase	0	42	yes	36578	virus	1	high-confidence	superkingdom:Viruses;clade:Duplodnaviria;kingdom:Heunggongvirae;phylum:Uroviricota;class:Caudoviricetes;family:Peduoviridae	-	group_36	temperate	1	species:Pectobacterium_brasiliense	0.97
MA-249	3_MA-249.p00014	questionable	transposase,integrase,capsid	0	19	yes	20153	virus	0	medium-confidence	superkingdom:Viruses;clade:Duplodnaviria;kingdom:Heunggongvirae;phylum:Uroviricota;class:Caudoviricetes;genus:Punavirus	Punavirus	known_genus	temperate	1	genus:Escherichia	0.72
MA-249	4_MA-249.p00022	incomplete	tail	0	32	yes	16033	virus	1	high-confidence	superkingdom:Viruses;clade:Duplodnaviria;kingdom:Heunggongvirae;phylum:Uroviricota;class:Caudoviricetes	-	group_18	temperate	1	species:Escherichia_sp._MOD1-EC5287	0.97
MA-249	5_MA-249.p00023	incomplete	integrase,tail	0	9	yes	8486	virus	1	medium-confidence	superkingdom:Viruses;clade:Duplodnaviria;kingdom:Heunggongvirae;phylum:Uroviricota;class:Caudoviricetes	-	group_8	temperate	1	species:Escherichia_sp._E4930	0.97
MA-249	6_MA-249.p00074	incomplete	tail,transposase	0	9	no	4656	virus	0.06	low-confidence	superkingdom:Viruses;clade:Duplodnaviria;kingdom:Heunggongvirae;phylum:Uroviricota;class:Caudoviricetes;genus:Punavirus	Punavirus	known_genus	virulent	0.6	genus:Escherichia	1
MA-252	1_MA-252.p00001	incomplete	integrase,head,transposase,tail	0	13	yes	22157	virus	0.14	medium-confidence	superkingdom:Viruses;clade:Duplodnaviria;kingdom:Heunggongvirae;phylum:Uroviricota;class:Caudoviricetes	-	group_9	temperate	1	species:Enterobacter_roggenkampii	1
MA-252	3_MA-252.p00004	questionable	transposase,capsid	0	13	no	30225	virus	1	high-confidence	superkingdom:Viruses;clade:Duplodnaviria;kingdom:Heunggongvirae;phylum:Uroviricota;class:Caudoviricetes	-	group_4	virulent	0.79	species:Escherichia_albertii	1
MA-252	2_MA-252.p00004	intact	tail,coat,head,portal,terminase,lysin	0	32	no	12139	virus	0	medium-confidence	superkingdom:Viruses;clade:Duplodnaviria;kingdom:Heunggongvirae;phylum:Uroviricota;class:Caudoviricetes;genus:Punavirus	Punavirus	known_genus	temperate	1	genus:Escherichia	0.62
MA-252	4_MA-252.p00007	incomplete	integrase,capsid	0	51	yes	36091	virus	1	medium-confidence	superkingdom:Viruses;clade:Duplodnaviria;kingdom:Heunggongvirae;phylum:Uroviricota;class:Caudoviricetes;family:Peduoviridae	-	singleton	temperate	1	species:Zoogloea_ramigera	0.94
MA-252	5_MA-252.p00008	incomplete	tail,integrase	1	13	yes	19268	virus	0	medium-confidence	superkingdom:Viruses;clade:Duplodnaviria;kingdom:Heunggongvirae;phylum:Uroviricota;class:Caudoviricetes;family:Peduoviridae	-	group_3	temperate	1	species:Edwardsiella_piscicida	1
MA-252	6_MA-252.p00010	intact	tail,plate,lysin,head,terminase,capsid,portal,integrase	0	47	yes	34960	virus	1	high-confidence	superkingdom:Viruses;clade:Duplodnaviria;kingdom:Heunggongvirae;phylum:Uroviricota;class:Caudoviricetes;family:Peduoviridae;genus:Peduovirus	Peduovirus	known_genus	temperate	1	genus:Salmonella	0.7
MA-252	7_MA-252.p00013	questionable	head,integrase	0	13	yes	23246	virus	1	medium-confidence	superkingdom:Viruses;clade:Duplodnaviria;kingdom:Heunggongvirae;phylum:Uroviricota;class:Caudoviricetes	NA	known_genus	temperate	1	species:Riemerella_anatipestifer	1
MA-252	8_MA-252.p00017	intact	tail,plate,head,portal,terminase,lysin,integrase	0	50	yes	50694	virus	1	high-confidence	superkingdom:Viruses;clade:Duplodnaviria;kingdom:Heunggongvirae;phylum:Uroviricota;class:Caudoviricetes	NA	known_genus	temperate	1	species:Citrobacter_koseri	1
MA-253	1_MA-253.p00025	questionable	integrase,transposase,capsid	0	19	yes	38458	virus	0	low-confidence	superkingdom:Viruses;clade:Duplodnaviria;kingdom:Heunggongvirae;phylum:Uroviricota;class:Caudoviricetes;genus:Punavirus	Punavirus	known_genus	temperate	1	genus:Escherichia	0.67
MA-253	2_MA-253.p00029	incomplete	capsid,integrase	0	22	yes	23990	virus	1	medium-confidence	superkingdom:Viruses;clade:Duplodnaviria;kingdom:Heunggongvirae;phylum:Uroviricota;class:Caudoviricetes	-	group_5	temperate	1	species:Citrobacter_amalonaticus	1
MA-253	3_MA-253.p00073	incomplete	terminase	0	36	no	21010	virus	1	high-confidence	superkingdom:Viruses;clade:Duplodnaviria;kingdom:Heunggongvirae;phylum:Uroviricota;class:Caudoviricetes	-	group_1	temperate	1	species:Enterobacter_sp._BIGb0359	1
MA-253	4_MA-253.p00074	intact	lysin,tail,terminase,portal,head,capsid,plate	0	31	no	21227	virus	1	high-confidence	superkingdom:Viruses;clade:Duplodnaviria;kingdom:Heunggongvirae;phylum:Uroviricota;class:Caudoviricetes	NA	known_genus	temperate	1	species:Citrobacter_koseri	1
MA-253	5_MA-253.p00094	incomplete	tail,integrase,head	0	22	no	14374	virus	1	medium-confidence	superkingdom:Viruses;clade:Duplodnaviria;kingdom:Heunggongvirae;phylum:Uroviricota;class:Caudoviricetes	-	group_19	temperate	1	-	0
MA-253	6_MA-253.p00106	questionable	terminase,portal,head,coat,tail	0	17	no	13053	virus	1	high-confidence	superkingdom:Viruses;clade:Duplodnaviria;kingdom:Heunggongvirae;phylum:Uroviricota;class:Caudoviricetes	-	group_4	temperate	1	species:Escherichia_albertii	1
MA-253	7_MA-253.p00109	incomplete	NA	0	17	no	11247	virus	1	high-confidence	superkingdom:Viruses;clade:Duplodnaviria;kingdom:Heunggongvirae;phylum:Uroviricota;class:Caudoviricetes;family:Peduoviridae	-	group_2	temperate	1	species:Dickeya_sp._Secpp_1600	0.97
MA-257	1_MA-257.p00001	incomplete	tail,integrase,portal,terminase	0	19	yes	23059	virus	1	medium-confidence	superkingdom:Viruses;clade:Duplodnaviria;kingdom:Heunggongvirae;phylum:Uroviricota;class:Caudoviricetes;family:Peduoviridae	-	group_14	temperate	1	species:Edwardsiella_anguillarum	1
MA-257	2_MA-257.p00068	incomplete	lysin,integrase	0	22	yes	22167	virus	1	high-confidence	superkingdom:Viruses;clade:Duplodnaviria;kingdom:Heunggongvirae;phylum:Uroviricota;class:Caudoviricetes	-	group_16	temperate	1	species:Citrobacter_koseri	1
MA-257	3_MA-257.p00087	questionable	tail,lysin,lysis	0	27	no	18689	virus	1	high-confidence	superkingdom:Viruses;clade:Duplodnaviria;kingdom:Heunggongvirae;phylum:Uroviricota;class:Caudoviricetes	-	group_0	temperate	1	species:Escherichia_albertii	1
MA-257	4_MA-257.p00088	incomplete	capsid,transposase	0	13	no	10058	virus	0	medium-confidence	superkingdom:Viruses;clade:Duplodnaviria;kingdom:Heunggongvirae;phylum:Uroviricota;class:Caudoviricetes;genus:Punavirus	Punavirus	known_genus	temperate	0.63	genus:Escherichia	0.59
MA-257	5_MA-257.p00094	questionable	terminase,portal,head,coat,tail	0	20	no	16452	virus	1	high-confidence	superkingdom:Viruses;clade:Duplodnaviria;kingdom:Heunggongvirae;phylum:Uroviricota;class:Caudoviricetes	-	group_4	temperate	0.93	species:Escherichia_albertii	1
MA-257	6_MA-257.p00111	incomplete	integrase	0	18	yes	12729	virus	1	high-confidence	superkingdom:Viruses;clade:Duplodnaviria;kingdom:Heunggongvirae;phylum:Uroviricota;class:Caudoviricetes	-	group_7	temperate	1	species:Escherichia_albertii	1
MA-259	1_MA-259.p00001	incomplete	integrase,head,transposase,tail	0	13	yes	22169	virus	0.14	medium-confidence	superkingdom:Viruses;clade:Duplodnaviria;kingdom:Heunggongvirae;phylum:Uroviricota;class:Caudoviricetes	-	group_9	temperate	1	species:Enterobacter_roggenkampii	1
MA-259	2_MA-259.p00005	incomplete	transposase	0	9	no	6777	virus	0.71	medium-confidence	superkingdom:Viruses;clade:Duplodnaviria;kingdom:Heunggongvirae;phylum:Uroviricota;class:Caudoviricetes;genus:Punavirus	Punavirus	known_genus	virulent	0.95	genus:Escherichia	0.78
MA-259	3_MA-259.p00005	intact	tail,coat,head,portal,terminase,lysin	0	29	no	28898	virus	1	high-confidence	superkingdom:Viruses;clade:Duplodnaviria;kingdom:Heunggongvirae;phylum:Uroviricota;class:Caudoviricetes	-	group_4	temperate	0.98	species:Escherichia_albertii	1
MA-259	4_MA-259.p00005	incomplete	integrase	0	23	yes	16573	virus	1	medium-confidence	superkingdom:Viruses;clade:Duplodnaviria;kingdom:Heunggongvirae;phylum:Uroviricota;class:Caudoviricetes	-	group_23	temperate	1	species:Citrobacter_amalonaticus	0.97
MA-262	1_MA-262.p00001	incomplete	integrase,head,transposase,tail	0	13	yes	22169	virus	0.14	medium-confidence	superkingdom:Viruses;clade:Duplodnaviria;kingdom:Heunggongvirae;phylum:Uroviricota;class:Caudoviricetes	-	group_9	temperate	1	species:Enterobacter_roggenkampii	1
MA-262	2_MA-262.p00017	intact	tail,coat,head,portal,terminase,lysin	0	30	no	28898	virus	1	high-confidence	superkingdom:Viruses;clade:Duplodnaviria;kingdom:Heunggongvirae;phylum:Uroviricota;class:Caudoviricetes	-	group_4	temperate	0.98	species:Escherichia_albertii	1
MA-262	3_MA-262.p00017	incomplete	integrase	0	23	yes	16573	virus	1	medium-confidence	superkingdom:Viruses;clade:Duplodnaviria;kingdom:Heunggongvirae;phylum:Uroviricota;class:Caudoviricetes	-	group_23	temperate	1	species:Citrobacter_amalonaticus	0.97
MA-264	1_MA-264.p00001	incomplete	transposase,tail	0	8	no	4965	virus	0.8	medium-confidence	superkingdom:Viruses;clade:Duplodnaviria;kingdom:Heunggongvirae;phylum:Uroviricota;class:Caudoviricetes	-	group_9	temperate	1	species:Enterobacter_roggenkampii	1
MA-264	2_MA-264.p00003	intact	tail,coat,head,portal,terminase,lysin	0	29	no	28898	virus	1	high-confidence	superkingdom:Viruses;clade:Duplodnaviria;kingdom:Heunggongvirae;phylum:Uroviricota;class:Caudoviricetes	-	group_4	temperate	0.98	species:Escherichia_albertii	1
MA-264	3_MA-264.p00003	incomplete	integrase	0	23	yes	16573	virus	1	medium-confidence	superkingdom:Viruses;clade:Duplodnaviria;kingdom:Heunggongvirae;phylum:Uroviricota;class:Caudoviricetes	-	group_23	temperate	1	species:Citrobacter_amalonaticus	0.97
MA-264	4_MA-264.p00014	incomplete	transposase	0	9	no	6777	virus	0.71	medium-confidence	superkingdom:Viruses;clade:Duplodnaviria;kingdom:Heunggongvirae;phylum:Uroviricota;class:Caudoviricetes;genus:Punavirus	Punavirus	known_genus	virulent	0.95	genus:Escherichia	0.78
MA-266	1_MA-266.p00002	questionable	transposase,capsid	0	11	no	10471	virus	0	medium-confidence	superkingdom:Viruses;clade:Duplodnaviria;kingdom:Heunggongvirae;phylum:Uroviricota;class:Caudoviricetes;genus:Punavirus	Punavirus	known_genus	temperate	1	genus:Escherichia	0.62
MA-266	3_MA-266.p00004	intact	tail,portal,capsid,coat,head,terminase,lysin	2	33	no	23970	virus	1	high-confidence	superkingdom:Viruses;clade:Duplodnaviria;kingdom:Heunggongvirae;phylum:Uroviricota;class:Caudoviricetes	-	group_0	temperate	1	species:Escherichia_albertii	1
MA-266	2_MA-266.p00004	incomplete	tail	0	22	no	31342	virus	1	high-confidence	superkingdom:Viruses;clade:Duplodnaviria;kingdom:Heunggongvirae;phylum:Uroviricota;class:Caudoviricetes	-	group_4	temperate	1	species:Escherichia_albertii	1
MA-266	4_MA-266.p00010	incomplete	transposase	0	9	no	5237	virus	0	medium-confidence	superkingdom:Viruses;clade:Duplodnaviria;kingdom:Heunggongvirae;phylum:Uroviricota;class:Caudoviricetes;genus:Feofaniavirus	Feofaniavirus	known_genus	temperate	1	species:Erwinia_horticola	0.53
MA-266	5_MA-266.p00014	incomplete	transposase,tail	0	10	no	5619	virus	0.13	medium-confidence	superkingdom:Viruses;clade:Duplodnaviria;kingdom:Heunggongvirae;phylum:Uroviricota;class:Caudoviricetes;genus:Punavirus	Punavirus	known_genus	temperate	0.9	genus:Escherichia	0.54
MA-266	6_MA-266.p00018	incomplete	integrase	0	31	yes	25649	virus	1	high-confidence	superkingdom:Viruses;clade:Duplodnaviria;kingdom:Heunggongvirae;phylum:Uroviricota;class:Caudoviricetes	-	group_32	temperate	1	species:Enterobacter_sp._BIGb0359	1
MA-267	1_MA-267.p00002	incomplete	transposase,integrase	0	27	yes	30719	virus	0	medium-confidence	superkingdom:Viruses;clade:Duplodnaviria;kingdom:Heunggongvirae;phylum:Uroviricota;class:Caudoviricetes	-	group_10	virulent	1	species:Moraxella_atlantae	1
MA-267	2_MA-267.p00007	incomplete	integrase,capsid	0	20	yes	24012	virus	1	medium-confidence	superkingdom:Viruses;clade:Duplodnaviria;kingdom:Heunggongvirae;phylum:Uroviricota;class:Caudoviricetes	-	group_5	temperate	1	species:Citrobacter_amalonaticus	1
MA-267	3_MA-267.p00008	incomplete	integrase,capsid,head	0	17	yes	12286	virus	1	medium-confidence	superkingdom:Viruses;clade:Duplodnaviria;kingdom:Heunggongvirae;phylum:Uroviricota;class:Caudoviricetes	-	group_0	temperate	1	species:Escherichia_albertii	1
MA-267	4_MA-267.p00026	intact	integrase,capsid,lysin,terminase,portal,head,tail,plate,transposase	0	50	yes	41832	virus	1	high-confidence	superkingdom:Viruses;clade:Duplodnaviria;kingdom:Heunggongvirae;phylum:Uroviricota;class:Caudoviricetes	NA	known_genus	temperate	1	species:Citrobacter_koseri	1
MA-267	5_MA-267.p00043	incomplete	transposase	0	9	no	4623	virus	0.06	low-confidence	superkingdom:Viruses;clade:Duplodnaviria;kingdom:Heunggongvirae;phylum:Uroviricota;class:Caudoviricetes;genus:Punavirus	Punavirus	known_genus	virulent	0.6	genus:Escherichia	1
MA-267	6_MA-267.p00053	incomplete	integrase,tail	0	38	yes	34003	virus	1	medium-confidence	superkingdom:Viruses;clade:Duplodnaviria;kingdom:Heunggongvirae;phylum:Uroviricota;class:Caudoviricetes	-	group_0	temperate	1	species:Escherichia_albertii	1
MA-267	7_MA-267.p00055	intact	tail,coat,head,portal,terminase,lysin	0	30	no	28901	virus	1	high-confidence	superkingdom:Viruses;clade:Duplodnaviria;kingdom:Heunggongvirae;phylum:Uroviricota;class:Caudoviricetes	-	group_4	temperate	0.98	species:Escherichia_albertii	1
MA-267	8_MA-267.p00060	intact	integrase,head	0	18	yes	13065	virus	0.99	medium-confidence	superkingdom:Viruses;clade:Duplodnaviria;kingdom:Heunggongvirae;phylum:Uroviricota;class:Caudoviricetes	NA	known_genus	temperate	1	species:Riemerella_anatipestifer	1
MA-267	9_MA-267.p00091	questionable	transposase,capsid	0	11	no	9858	virus	0	medium-confidence	superkingdom:Viruses;clade:Duplodnaviria;kingdom:Heunggongvirae;phylum:Uroviricota;class:Caudoviricetes;genus:Punavirus	Punavirus	known_genus	virulent	0.99	genus:Escherichia	0.53
MA-269	1_MA-269.p00048	intact	terminase,portal,head,coat,tail	0	30	no	29050	virus	1	high-confidence	superkingdom:Viruses;clade:Duplodnaviria;kingdom:Heunggongvirae;phylum:Uroviricota;class:Caudoviricetes	-	group_4	temperate	1	species:Escherichia_albertii	1
MA-269	2_MA-269.p00049	incomplete	tail,integrase	0	12	yes	8416	virus	1	high-confidence	superkingdom:Viruses;clade:Duplodnaviria;kingdom:Heunggongvirae;phylum:Uroviricota;class:Caudoviricetes;family:Peduoviridae	-	group_14	temperate	1	species:Edwardsiella_anguillarum	1
MA-269	3_MA-269.p00053	incomplete	tail	1	18	no	14012	virus	1	medium-confidence	superkingdom:Viruses;clade:Duplodnaviria;kingdom:Heunggongvirae;phylum:Uroviricota;class:Caudoviricetes;family:Peduoviridae	-	group_3	temperate	1	species:Edwardsiella_piscicida	1
MA-269	4_MA-269.p00055	incomplete	terminase,tail,integrase	0	29	yes	26465	virus	1	high-confidence	superkingdom:Viruses;clade:Duplodnaviria;kingdom:Heunggongvirae;phylum:Uroviricota;class:Caudoviricetes	-	group_43	temperate	1	species:Citrobacter_koseri	1
MA-269	5_MA-269.p00065	incomplete	lysin,integrase	0	33	no	21482	virus	1	high-confidence	superkingdom:Viruses;clade:Duplodnaviria;kingdom:Heunggongvirae;phylum:Uroviricota;class:Caudoviricetes	-	group_1	temperate	1	species:Enterobacter_sp._BIGb0359	1
MA-269	6_MA-269.p00077	questionable	transposase,capsid	0	12	no	10156	virus	0	medium-confidence	superkingdom:Viruses;clade:Duplodnaviria;kingdom:Heunggongvirae;phylum:Uroviricota;class:Caudoviricetes;genus:Punavirus	Punavirus	known_genus	temperate	1	genus:Escherichia	0.62
MA-269	7_MA-269.p00091	intact	tail,plate,lysin,head,terminase,capsid	0	18	no	12562	virus	1	high-confidence	superkingdom:Viruses;clade:Duplodnaviria;kingdom:Heunggongvirae;phylum:Uroviricota;class:Caudoviricetes;family:Peduoviridae;genus:Peduovirus	Peduovirus	known_genus	temperate	1	genus:Salmonella	0.74
MA-269	8_MA-269.p00105	intact	head,tail,plate	0	16	no	11231	virus	1	high-confidence	superkingdom:Viruses;clade:Duplodnaviria;kingdom:Heunggongvirae;phylum:Uroviricota;class:Caudoviricetes	NA	known_genus	temperate	1	species:Citrobacter_koseri	1
MA-277	1_MA-277.p00006	incomplete	lysin,integrase	0	9	yes	17586	virus	1	medium-confidence	superkingdom:Viruses;clade:Duplodnaviria;kingdom:Heunggongvirae;phylum:Uroviricota;class:Caudoviricetes	-	singleton	temperate	1	species:Moraxella_catarrhalis	0.92
MA-277	2_MA-277.p00026	questionable	integrase,transposase,capsid	0	24	no	24435	virus	0	medium-confidence	superkingdom:Viruses;clade:Duplodnaviria;kingdom:Heunggongvirae;phylum:Uroviricota;class:Caudoviricetes;genus:Punavirus	Punavirus	known_genus	temperate	1	genus:Escherichia	0.51
MA-277	3_MA-277.p00040	intact	tail,lysin,terminase,portal,head,coat	0	31	no	30492	virus	1	high-confidence	superkingdom:Viruses;clade:Duplodnaviria;kingdom:Heunggongvirae;phylum:Uroviricota;class:Caudoviricetes	-	group_4	temperate	1	species:Escherichia_albertii	1
MA-279	1_MA-279.p00006	incomplete	tail,plate,transposase	0	7	no	4364	virus	0.74	medium-confidence	superkingdom:Viruses;clade:Duplodnaviria;kingdom:Heunggongvirae;phylum:Uroviricota;class:Caudoviricetes	-	singleton	temperate	0.99	species:Escherichia_sp._E4742	0.94
MA-279	2_MA-279.p00006	questionable	capsid,transposase,integrase	0	19	yes	19762	virus	0	medium-confidence	superkingdom:Viruses;clade:Duplodnaviria;kingdom:Heunggongvirae;phylum:Uroviricota;class:Caudoviricetes;genus:Punavirus	Punavirus	known_genus	temperate	1	genus:Escherichia	0.61
MA-279	3_MA-279.p00012	intact	tail	0	41	yes	34223	virus	1	high-confidence	superkingdom:Viruses;clade:Duplodnaviria;kingdom:Heunggongvirae;phylum:Uroviricota;class:Caudoviricetes;family:Peduoviridae	-	group_2	temperate	1	species:Dickeya_sp._Secpp_1600	0.97
MA-279	4_MA-279.p00021	incomplete	tail,integrase	0	12	yes	16148	virus	1	medium-confidence	superkingdom:Viruses;clade:Duplodnaviria;kingdom:Heunggongvirae;phylum:Uroviricota;class:Caudoviricetes	-	group_15	temperate	1	species:Escherichia_albertii	1
MA-279	5_MA-279.p00023	incomplete	tail,lysin	0	27	no	25375	virus	1	high-confidence	superkingdom:Viruses;clade:Duplodnaviria;kingdom:Heunggongvirae;phylum:Uroviricota;class:Caudoviricetes	-	group_0	temperate	1	species:Escherichia_albertii	1
MA-279	6_MA-279.p00029	intact	head,integrase,portal,terminase,capsid,tail,lysis,plate	0	35	yes	27955	virus	1	high-confidence	superkingdom:Viruses;clade:Duplodnaviria;kingdom:Heunggongvirae;phylum:Uroviricota;class:Caudoviricetes;family:Peduoviridae;genus:Eganvirus	Eganvirus	known_genus	temperate	1	genus:Salmonella	0.97
MA-279	7_MA-279.p00032	incomplete	integrase	0	8	yes	4770	virus	1	high-confidence	superkingdom:Viruses;clade:Duplodnaviria;kingdom:Heunggongvirae;phylum:Uroviricota;class:Caudoviricetes	-	group_1	temperate	1	species:Enterobacter_sp._BIGb0359	1
MA-279	8_MA-279.p00033	questionable	plate,tail,head,portal,terminase,protease	2	36	no	25634	virus	1	high-confidence	superkingdom:Viruses;clade:Duplodnaviria;kingdom:Heunggongvirae;phylum:Uroviricota;class:Caudoviricetes;genus:Brunovirus	Brunovirus	known_genus	temperate	0.98	species:Salmonella_enterica	0.82
MA-281	1_MA-281.p00001	intact	tail,plate,lysin,capsid,terminase,integrase	0	46	yes	42946	virus	1	medium-confidence	superkingdom:Viruses;clade:Duplodnaviria;kingdom:Heunggongvirae;phylum:Uroviricota;class:Caudoviricetes;family:Peduoviridae;genus:Peduovirus	Peduovirus	known_genus	temperate	1	genus:Salmonella	0.75
MA-281	2_MA-281.p00008	questionable	lysin	0	35	no	29208	virus	1	high-confidence	superkingdom:Viruses;clade:Duplodnaviria;kingdom:Heunggongvirae;phylum:Uroviricota;class:Caudoviricetes;family:Peduoviridae;genus:Quadragintavirus	Quadragintavirus	known_genus	temperate	1	species:Escherichia_coli	0.54
MA-281	3_MA-281.p00013	intact	tail,lysin,integrase	0	56	yes	52739	virus	1	high-confidence	superkingdom:Viruses;clade:Duplodnaviria;kingdom:Heunggongvirae;phylum:Uroviricota;class:Caudoviricetes	-	group_0	temperate	1	species:Escherichia_albertii	1
MA-281	4_MA-281.p00023	intact	integrase,transposase,capsid	0	27	no	24103	virus	0	medium-confidence	superkingdom:Viruses;clade:Duplodnaviria;kingdom:Heunggongvirae;phylum:Uroviricota;class:Caudoviricetes;genus:Punavirus	Punavirus	known_genus	temperate	1	genus:Escherichia	0.69
MA-282	1_MA-282.p00005	intact	protease,terminase,portal,head,tail,plate,transposase	2	47	no	32176	virus	1	high-confidence	superkingdom:Viruses;clade:Duplodnaviria;kingdom:Heunggongvirae;phylum:Uroviricota;class:Caudoviricetes;genus:Brunovirus	Brunovirus	known_genus	virulent	0.93	species:Salmonella_enterica	0.69
MA-282	2_MA-282.p00005	questionable	capsid,transposase,integrase	0	19	yes	19762	virus	0	medium-confidence	superkingdom:Viruses;clade:Duplodnaviria;kingdom:Heunggongvirae;phylum:Uroviricota;class:Caudoviricetes;genus:Punavirus	Punavirus	known_genus	temperate	1	genus:Escherichia	0.61
MA-282	3_MA-282.p00010	intact	tail	0	41	yes	34223	virus	1	high-confidence	superkingdom:Viruses;clade:Duplodnaviria;kingdom:Heunggongvirae;phylum:Uroviricota;class:Caudoviricetes;family:Peduoviridae	-	group_2	temperate	1	species:Dickeya_sp._Secpp_1600	0.97
MA-282	4_MA-282.p00018	incomplete	tail,integrase	0	13	yes	16300	virus	1	medium-confidence	superkingdom:Viruses;clade:Duplodnaviria;kingdom:Heunggongvirae;phylum:Uroviricota;class:Caudoviricetes	-	group_15	temperate	1	species:Escherichia_albertii	1
MA-282	5_MA-282.p00019	incomplete	tail,lysin	0	27	no	25375	virus	1	high-confidence	superkingdom:Viruses;clade:Duplodnaviria;kingdom:Heunggongvirae;phylum:Uroviricota;class:Caudoviricetes	-	group_0	temperate	1	species:Escherichia_albertii	1
MA-282	6_MA-282.p00024	intact	head,integrase,portal,terminase,capsid,tail,lysis,plate	0	35	yes	27955	virus	1	high-confidence	superkingdom:Viruses;clade:Duplodnaviria;kingdom:Heunggongvirae;phylum:Uroviricota;class:Caudoviricetes;family:Peduoviridae;genus:Eganvirus	Eganvirus	known_genus	temperate	1	genus:Salmonella	0.97
MA-282	7_MA-282.p00027	incomplete	integrase	0	9	yes	5115	virus	1	high-confidence	superkingdom:Viruses;clade:Duplodnaviria;kingdom:Heunggongvirae;phylum:Uroviricota;class:Caudoviricetes	-	group_1	temperate	1	species:Enterobacter_sp._BIGb0359	1
MA-283	1_MA-283.p00047	intact	tail,plate,head,portal,terminase,protease	2	37	no	26293	virus	1	high-confidence	superkingdom:Viruses;clade:Duplodnaviria;kingdom:Heunggongvirae;phylum:Uroviricota;class:Caudoviricetes;genus:Brunovirus	Brunovirus	known_genus	temperate	0.89	species:Salmonella_enterica	0.82
MA-283	2_MA-283.p00061	incomplete	tail	0	24	no	23240	virus	1	high-confidence	superkingdom:Viruses;clade:Duplodnaviria;kingdom:Heunggongvirae;phylum:Uroviricota;class:Caudoviricetes	-	group_0	temperate	1	species:Escherichia_albertii	1
MA-283	3_MA-283.p00066	incomplete	lysin,tail	0	23	no	18326	virus	1	medium-confidence	superkingdom:Viruses;clade:Duplodnaviria;kingdom:Heunggongvirae;phylum:Uroviricota;class:Caudoviricetes;family:Peduoviridae	-	group_3	temperate	1	species:Edwardsiella_piscicida	1
MA-283	4_MA-283.p00083	questionable	NA	0	31	no	19179	virus	1	high-confidence	superkingdom:Viruses;clade:Duplodnaviria;kingdom:Heunggongvirae;phylum:Uroviricota;class:Caudoviricetes;family:Peduoviridae;genus:Eganvirus	Eganvirus	known_genus	temperate	1	genus:Salmonella	1
MA-283	5_MA-283.p00109	questionable	transposase,capsid	0	12	no	10357	virus	0	medium-confidence	superkingdom:Viruses;clade:Duplodnaviria;kingdom:Heunggongvirae;phylum:Uroviricota;class:Caudoviricetes;genus:Punavirus	Punavirus	known_genus	temperate	1	genus:Escherichia	0.62
MA-283	6_MA-283.p00168	incomplete	tail,integrase	0	10	yes	7821	virus	1	medium-confidence	superkingdom:Viruses;clade:Duplodnaviria;kingdom:Heunggongvirae;phylum:Uroviricota;class:Caudoviricetes	-	group_15	temperate	1	species:Escherichia_albertii	1
MA-283	7_MA-283.p00194	incomplete	envelope,lysin,tail	0	19	no	7235	virus	1	high-confidence	superkingdom:Viruses;clade:Duplodnaviria;kingdom:Heunggongvirae;phylum:Uroviricota;class:Caudoviricetes	-	group_1	temperate	1	species:Enterobacter_sp._BIGb0359	1
MA-284	1_MA-284.p00016	incomplete	tail	0	31	yes	16496	virus	1	high-confidence	superkingdom:Viruses;clade:Duplodnaviria;kingdom:Heunggongvirae;phylum:Uroviricota;class:Caudoviricetes	-	group_18	temperate	1	species:Escherichia_sp._MOD1-EC5287	0.97
MA-284	2_MA-284.p00020	intact	tail,head,portal,terminase,recombinase,integrase	0	64	no	46717	virus	1	high-confidence	superkingdom:Viruses;clade:Duplodnaviria;kingdom:Heunggongvirae;phylum:Uroviricota;class:Caudoviricetes	-	group_13	temperate	1	species:Enterobacter_oligotrophica	1
MA-284	3_MA-284.p00058	incomplete	tail,lysin	0	27	no	25373	virus	1	high-confidence	superkingdom:Viruses;clade:Duplodnaviria;kingdom:Heunggongvirae;phylum:Uroviricota;class:Caudoviricetes	-	group_0	temperate	1	species:Escherichia_albertii	1
MA-284	4_MA-284.p00062	incomplete	tail,integrase	1	12	yes	18003	virus	0	medium-confidence	superkingdom:Viruses;clade:Duplodnaviria;kingdom:Heunggongvirae;phylum:Uroviricota;class:Caudoviricetes;family:Peduoviridae	-	group_3	temperate	1	species:Edwardsiella_piscicida	1
MA-284	5_MA-284.p00064	incomplete	integrase,tail	0	10	yes	8486	virus	1	medium-confidence	superkingdom:Viruses;clade:Duplodnaviria;kingdom:Heunggongvirae;phylum:Uroviricota;class:Caudoviricetes	-	group_8	temperate	1	species:Escherichia_sp._E4930	0.97
MA-284	6_MA-284.p00087	questionable	capsid,transposase,integrase	0	19	no	18011	virus	0	medium-confidence	superkingdom:Viruses;clade:Duplodnaviria;kingdom:Heunggongvirae;phylum:Uroviricota;class:Caudoviricetes;genus:Punavirus	Punavirus	known_genus	temperate	1	genus:Escherichia	0.61
MA-284	7_MA-284.p00143	incomplete	transposase	0	10	no	5919	virus	0.06	low-confidence	superkingdom:Viruses;clade:Duplodnaviria;kingdom:Heunggongvirae;phylum:Uroviricota;class:Caudoviricetes;genus:Punavirus	Punavirus	known_genus	virulent	0.6	genus:Escherichia	1
MA-286	1_MA-286.p00006	incomplete	integrase	0	11	yes	15656	virus	1	medium-confidence	superkingdom:Viruses;clade:Duplodnaviria;kingdom:Heunggongvirae;phylum:Uroviricota;class:Caudoviricetes	-	group_1	temperate	1	species:Enterobacter_sp._BIGb0359	1
MA-286	2_MA-286.p00009	questionable	lysin	0	33	no	26494	virus	1	high-confidence	superkingdom:Viruses;clade:Duplodnaviria;kingdom:Heunggongvirae;phylum:Uroviricota;class:Caudoviricetes;family:Peduoviridae;genus:Quadragintavirus	Quadragintavirus	known_genus	temperate	1	species:Escherichia_coli	0.56
MA-286	3_MA-286.p00011	intact	tail,plate,lysin,capsid,terminase	0	31	no	24602	virus	1	high-confidence	superkingdom:Viruses;clade:Duplodnaviria;kingdom:Heunggongvirae;phylum:Uroviricota;class:Caudoviricetes;family:Peduoviridae;genus:Peduovirus	Peduovirus	known_genus	temperate	1	genus:Salmonella	0.85
MA-286	4_MA-286.p00035	questionable	tail,lysin	0	45	no	36611	virus	1	high-confidence	superkingdom:Viruses;clade:Duplodnaviria;kingdom:Heunggongvirae;phylum:Uroviricota;class:Caudoviricetes	-	group_0	temperate	1	species:Escherichia_albertii	1
MA-286	5_MA-286.p00055	intact	integrase,transposase,capsid	0	27	no	24103	virus	0	medium-confidence	superkingdom:Viruses;clade:Duplodnaviria;kingdom:Heunggongvirae;phylum:Uroviricota;class:Caudoviricetes;genus:Punavirus	Punavirus	known_genus	temperate	1	genus:Escherichia	0.69
MA-287	1_MA-287.p00009	questionable	head,integrase	0	13	yes	11394	virus	1	medium-confidence	superkingdom:Viruses;clade:Duplodnaviria;kingdom:Heunggongvirae;phylum:Uroviricota;class:Caudoviricetes	-	group_19	temperate	1	-	0
MA-287	2_MA-287.p00012	incomplete	NA	0	14	no	8909	virus	1	high-confidence	superkingdom:Viruses;clade:Duplodnaviria;kingdom:Heunggongvirae;phylum:Uroviricota;class:Caudoviricetes;family:Peduoviridae	-	group_2	temperate	1	species:Dickeya_sp._Secpp_1600	0.97
MA-287	3_MA-287.p00019	questionable	terminase,portal,head,coat,tail	0	17	no	13053	virus	1	high-confidence	superkingdom:Viruses;clade:Duplodnaviria;kingdom:Heunggongvirae;phylum:Uroviricota;class:Caudoviricetes	-	group_4	temperate	1	species:Escherichia_albertii	1
MA-287	4_MA-287.p00020	incomplete	plate,integrase,recombinase	0	10	no	9513	virus	0.01	medium-confidence	superkingdom:Viruses;clade:Duplodnaviria;kingdom:Heunggongvirae;phylum:Uroviricota;class:Caudoviricetes	-	singleton	temperate	1	species:Halanaerobium_saccharolyticum	1
MA-287	5_MA-287.p00022	intact	tail,terminase,portal,head,capsid	0	18	no	11348	virus	1	high-confidence	superkingdom:Viruses;clade:Duplodnaviria;kingdom:Heunggongvirae;phylum:Uroviricota;class:Caudoviricetes	NA	known_genus	temperate	1	species:Citrobacter_koseri	1
MA-287	6_MA-287.p00151	incomplete	transposase	0	8	no	5026	virus	0	low-confidence	superkingdom:Viruses;clade:Duplodnaviria;kingdom:Heunggongvirae;phylum:Uroviricota;class:Caudoviricetes;genus:Glaedevirus	Glaedevirus	known_genus	temperate	1	species:Escherichia_coli	0.59
MA-289	1_MA-289.p00002	intact	tail,plate,lysin,head,terminase,capsid,portal,recombinase,integrase	0	46	yes	36173	virus	1	high-confidence	superkingdom:Viruses;clade:Duplodnaviria;kingdom:Heunggongvirae;phylum:Uroviricota;class:Caudoviricetes;family:Peduoviridae	-	group_20	temperate	1	species:Escherichia_albertii	1
MA-289	2_MA-289.p00003	intact	tail,terminase,portal,head,coat	2	37	no	30413	virus	1	high-confidence	superkingdom:Viruses;clade:Duplodnaviria;kingdom:Heunggongvirae;phylum:Uroviricota;class:Caudoviricetes	-	group_4	temperate	0.92	species:Escherichia_albertii	1
MA-289	3_MA-289.p00004	intact	tail,injection,head,coat,portal,terminase,lysis,lysin	0	46	no	30404	virus	1	high-confidence	superkingdom:Viruses;clade:Duplodnaviria;kingdom:Heunggongvirae;phylum:Uroviricota;class:Caudoviricetes;genus:Lederbergvirus	Lederbergvirus	known_genus	temperate	1	genus:Salmonella	0.6
MA-289	4_MA-289.p00009	intact	terminase,portal,protease,tail	0	20	no	19128	virus	1	high-confidence	superkingdom:Viruses;clade:Duplodnaviria;kingdom:Heunggongvirae;phylum:Uroviricota;class:Caudoviricetes	NA	known_genus	temperate	1	species:Escherichia_albertii	1
MA-289	5_MA-289.p00011	questionable	capsid,transposase,integrase	0	19	no	17222	virus	0	medium-confidence	superkingdom:Viruses;clade:Duplodnaviria;kingdom:Heunggongvirae;phylum:Uroviricota;class:Caudoviricetes;genus:Punavirus	Punavirus	known_genus	temperate	1	genus:Escherichia	0.61
MA-289	6_MA-289.p00027	incomplete	lysin,lysis	0	23	no	13227	virus	1	high-confidence	superkingdom:Viruses;clade:Duplodnaviria;kingdom:Heunggongvirae;phylum:Uroviricota;class:Caudoviricetes	-	group_0	temperate	1	species:Escherichia_albertii	1
MA-289	7_MA-289.p00048	incomplete	tail,integrase	0	19	no	11816	virus	0.99	medium-confidence	superkingdom:Viruses;clade:Duplodnaviria;kingdom:Heunggongvirae;phylum:Uroviricota;class:Caudoviricetes	-	group_35	temperate	1	species:Citrobacter_amalonaticus	0.97
MA-291	1_MA-291.p00004	incomplete	tail,lysin,integrase	0	23	yes	31648	virus	0.99	medium-confidence	superkingdom:Viruses;clade:Duplodnaviria;kingdom:Heunggongvirae;phylum:Uroviricota;class:Caudoviricetes	-	group_34	temperate	1	species:Salegentibacter_sp._Hel_I_6	1
MA-291	2_MA-291.p00007	intact	tail,capsid,head,terminase,protease,lysin,integrase	0	67	yes	46774	virus	1	high-confidence	superkingdom:Viruses;clade:Duplodnaviria;kingdom:Heunggongvirae;phylum:Uroviricota;class:Caudoviricetes	-	singleton	temperate	1	species:Dickeya_chrysanthemi	1
MA-291	3_MA-291.p00012	intact	lysin,tail,portal,capsid	0	45	no	38878	virus	1	high-confidence	superkingdom:Viruses;clade:Duplodnaviria;kingdom:Heunggongvirae;phylum:Uroviricota;class:Caudoviricetes	-	group_0	temperate	1	species:Escherichia_albertii	1
MA-291	4_MA-291.p00021	incomplete	capsid,integrase	0	17	yes	11251	virus	1	medium-confidence	superkingdom:Viruses;clade:Duplodnaviria;kingdom:Heunggongvirae;phylum:Uroviricota;class:Caudoviricetes	-	group_5	temperate	1	species:Citrobacter_amalonaticus	1
MA-291	5_MA-291.p00023	intact	NA	0	35	yes	33070	virus	1	medium-confidence	superkingdom:Viruses;clade:Duplodnaviria;kingdom:Heunggongvirae;phylum:Uroviricota;class:Caudoviricetes;family:Peduoviridae	-	group_2	temperate	1	species:Dickeya_sp._Secpp_1600	0.97
MA-291	6_MA-291.p00026	incomplete	NA	0	7	no	5381	virus	1	high-confidence	superkingdom:Viruses;clade:Duplodnaviria;kingdom:Heunggongvirae;phylum:Uroviricota;class:Caudoviricetes	-	group_47	temperate	1	species:Pseudoramibacter_alactolyticus	0.92
MA-291	7_MA-291.p00031	incomplete	tail,integrase	1	12	yes	18615	virus	0	medium-confidence	superkingdom:Viruses;clade:Duplodnaviria;kingdom:Heunggongvirae;phylum:Uroviricota;class:Caudoviricetes;family:Peduoviridae	-	group_3	temperate	1	species:Edwardsiella_piscicida	1
MA-291	8_MA-291.p00036	questionable	transposase,capsid	0	12	no	10168	virus	0	medium-confidence	superkingdom:Viruses;clade:Duplodnaviria;kingdom:Heunggongvirae;phylum:Uroviricota;class:Caudoviricetes;genus:Punavirus	Punavirus	known_genus	virulent	0.89	genus:Escherichia	0.58
MA-293	1_MA-293.p00006	incomplete	tail,integrase	2	27	yes	18489	virus	1	medium-confidence	superkingdom:Viruses;clade:Duplodnaviria;kingdom:Heunggongvirae;phylum:Uroviricota;class:Caudoviricetes	-	group_35	temperate	1	species:Citrobacter_amalonaticus	0.97
MA-293	2_MA-293.p00014	intact	tail,plate,lysin,head,terminase,capsid,portal,recombinase,integrase	0	55	yes	48806	virus	1	medium-confidence	superkingdom:Viruses;clade:Duplodnaviria;kingdom:Heunggongvirae;phylum:Uroviricota;class:Caudoviricetes;family:Peduoviridae	-	group_20	temperate	1	species:Escherichia_albertii	1
MA-293	3_MA-293.p00026	intact	tail,injection,head,coat,portal,terminase,lysis,lysin	0	63	no	39860	virus	1	high-confidence	superkingdom:Viruses;clade:Duplodnaviria;kingdom:Heunggongvirae;phylum:Uroviricota;class:Caudoviricetes;genus:Lederbergvirus	Lederbergvirus	known_genus	temperate	1	genus:Salmonella	0.51
MA-293	4_MA-293.p00033	intact	lysis,lysin,head,capsid,tail	0	55	no	40208	virus	1	high-confidence	superkingdom:Viruses;clade:Duplodnaviria;kingdom:Heunggongvirae;phylum:Uroviricota;class:Caudoviricetes	-	group_0	temperate	1	species:Escherichia_albertii	1
MA-293	5_MA-293.p00053	intact	tail,terminase,portal,head,coat	0	36	no	31075	virus	1	high-confidence	superkingdom:Viruses;clade:Duplodnaviria;kingdom:Heunggongvirae;phylum:Uroviricota;class:Caudoviricetes	-	group_4	temperate	0.88	species:Escherichia_albertii	1
MA-293	6_MA-293.p00079	intact	terminase,portal,protease,tail	0	21	no	20290	virus	1	high-confidence	superkingdom:Viruses;clade:Duplodnaviria;kingdom:Heunggongvirae;phylum:Uroviricota;class:Caudoviricetes	NA	known_genus	temperate	1	species:Escherichia_albertii	1
MA-293	7_MA-293.p00082	incomplete	capsid,transposase	0	12	no	10414	virus	0	medium-confidence	superkingdom:Viruses;clade:Duplodnaviria;kingdom:Heunggongvirae;phylum:Uroviricota;class:Caudoviricetes;genus:Punavirus	Punavirus	known_genus	temperate	0.99	genus:Escherichia	0.62
MA-295	1_MA-295.p00001	questionable	capsid,transposase	0	13	no	13011	virus	0	medium-confidence	superkingdom:Viruses;clade:Duplodnaviria;kingdom:Heunggongvirae;phylum:Uroviricota;class:Caudoviricetes;genus:Punavirus	Punavirus	known_genus	virulent	0.97	genus:Escherichia	0.89
MA-295	2_MA-295.p00001	incomplete	integrase,capsid	0	17	yes	23139	virus	1	medium-confidence	superkingdom:Viruses;clade:Duplodnaviria;kingdom:Heunggongvirae;phylum:Uroviricota;class:Caudoviricetes	-	group_5	temperate	1	species:Citrobacter_amalonaticus	1
MA-295	3_MA-295.p00021	intact	lysin,plate,tail	0	47	yes	35432	virus	1	high-confidence	superkingdom:Viruses;clade:Duplodnaviria;kingdom:Heunggongvirae;phylum:Uroviricota;class:Caudoviricetes;family:Peduoviridae;genus:Reginaelenavirus	Reginaelenavirus	known_genus	temperate	1	species:Klebsiella_pneumoniae	0.58
MA-295	4_MA-295.p00022	incomplete	transposase,capsid,tail	0	13	no	9159	virus	0.68	medium-confidence	superkingdom:Viruses;clade:Duplodnaviria;kingdom:Heunggongvirae;phylum:Uroviricota;class:Caudoviricetes	-	group_44	temperate	1	species:Escherichia_albertii	1
MA-295	5_MA-295.p00029	incomplete	tail,transposase	0	13	no	13324	virus	0	medium-confidence	superkingdom:Viruses;clade:Duplodnaviria;kingdom:Heunggongvirae;phylum:Uroviricota;class:Caudoviricetes	-	group_45	temperate	0.99	species:Ruegeria_pomeroyi	0.92
MA-295	6_MA-295.p00048	incomplete	tail,lysin	0	26	no	21884	virus	1	high-confidence	superkingdom:Viruses;clade:Duplodnaviria;kingdom:Heunggongvirae;phylum:Uroviricota;class:Caudoviricetes	-	group_0	temperate	1	species:Escherichia_albertii	1
MA-295	7_MA-295.p00059	incomplete	transposase,tail	0	8	no	7186	virus	0	high-confidence	superkingdom:Viruses;clade:Duplodnaviria;kingdom:Heunggongvirae;phylum:Uroviricota;class:Caudoviricetes	-	group_10	virulent	1	species:Moraxella_atlantae	1
MA-295	8_MA-295.p00069	incomplete	portal,tail,lysin,transposase	0	8	no	2975	virus	1	high-confidence	superkingdom:Viruses;clade:Duplodnaviria;kingdom:Heunggongvirae;phylum:Uroviricota;class:Caudoviricetes	-	group_11	temperate	1	species:Acinetobacter_sp._ANC_3862	1
MA-297	1_MA-297.p00016	questionable	tail,integrase,capsid,terminase	0	19	yes	28892	virus	1	medium-confidence	superkingdom:Viruses;clade:Duplodnaviria;kingdom:Heunggongvirae;phylum:Uroviricota;class:Caudoviricetes;family:Peduoviridae	-	group_14	temperate	1	species:Edwardsiella_anguillarum	1
MA-297	2_MA-297.p00083	questionable	capsid,transposase,integrase	0	19	no	18053	virus	0	medium-confidence	superkingdom:Viruses;clade:Duplodnaviria;kingdom:Heunggongvirae;phylum:Uroviricota;class:Caudoviricetes;genus:Punavirus	Punavirus	known_genus	temperate	1	genus:Escherichia	0.61
MA-301	1_MA-301.p00001	intact	integrase,tail,head,coat,portal,terminase,lysis,capsid	0	57	no	43180	virus	1	high-confidence	superkingdom:Viruses;clade:Duplodnaviria;kingdom:Heunggongvirae;phylum:Uroviricota;class:Caudoviricetes	-	singleton	temperate	1	species:Escherichia_albertii	1
MA-301	2_MA-301.p00008	intact	NA	0	43	yes	47486	virus	0.95	high-confidence	superkingdom:Viruses;clade:Duplodnaviria;kingdom:Heunggongvirae;phylum:Uroviricota;class:Caudoviricetes;family:Peduoviridae	-	group_2	temperate	1	species:Dickeya_sp._Secpp_1600	0.97
MA-301	3_MA-301.p00009	questionable	capsid,transposase	0	13	no	12442	virus	0	medium-confidence	superkingdom:Viruses;clade:Duplodnaviria;kingdom:Heunggongvirae;phylum:Uroviricota;class:Caudoviricetes;genus:Punavirus	Punavirus	known_genus	virulent	0.97	genus:Escherichia	0.61
MA-301	4_MA-301.p00018	incomplete	lysin,tail,integrase	0	22	yes	21941	virus	1	medium-confidence	superkingdom:Viruses;clade:Duplodnaviria;kingdom:Heunggongvirae;phylum:Uroviricota;class:Caudoviricetes	-	group_15	temperate	1	species:Escherichia_albertii	1
MA-301	5_MA-301.p00034	incomplete	transposase	0	8	no	5503	virus	0	low-confidence	superkingdom:Viruses;clade:Duplodnaviria;kingdom:Heunggongvirae;phylum:Uroviricota;class:Caudoviricetes;genus:Glaedevirus	Glaedevirus	known_genus	temperate	1	species:Escherichia_coli	0.59
MA-301	6_MA-301.p00043	incomplete	transposase	0	10	no	4883	virus	0.06	low-confidence	superkingdom:Viruses;clade:Duplodnaviria;kingdom:Heunggongvirae;phylum:Uroviricota;class:Caudoviricetes;genus:Punavirus	Punavirus	known_genus	virulent	0.6	genus:Escherichia	1
MA-301	7_MA-301.p00047	incomplete	lysin,tail	0	17	yes	13749	virus	0.98	high-confidence	superkingdom:Viruses;clade:Duplodnaviria;kingdom:Heunggongvirae;phylum:Uroviricota;class:Caudoviricetes	-	group_0	temperate	1	species:Escherichia_albertii	1
MA-301	8_MA-301.p00069	incomplete	integrase,capsid	0	21	yes	16072	virus	1	medium-confidence	superkingdom:Viruses;clade:Duplodnaviria;kingdom:Heunggongvirae;phylum:Uroviricota;class:Caudoviricetes	-	group_5	temperate	1	species:Citrobacter_amalonaticus	1
MA-302	1_MA-302.p00003	intact	integrase,capsid,tail,lysin,terminase,portal,head	1	55	yes	54033	virus	1	medium-confidence	superkingdom:Viruses;clade:Duplodnaviria;kingdom:Heunggongvirae;phylum:Uroviricota;class:Caudoviricetes	-	group_5	temperate	1	species:Citrobacter_amalonaticus	1
MA-302	2_MA-302.p00018	incomplete	lysin,integrase	0	18	yes	19192	virus	1	medium-confidence	superkingdom:Viruses;clade:Duplodnaviria;kingdom:Heunggongvirae;phylum:Uroviricota;class:Caudoviricetes	-	group_7	temperate	1	species:Escherichia_albertii	1
MA-302	3_MA-302.p00059	incomplete	tail,integrase	1	12	yes	18293	virus	0	medium-confidence	superkingdom:Viruses;clade:Duplodnaviria;kingdom:Heunggongvirae;phylum:Uroviricota;class:Caudoviricetes;family:Peduoviridae	-	group_3	temperate	1	species:Edwardsiella_piscicida	1
MA-302	4_MA-302.p00065	intact	tail,plate,head,portal,terminase	0	25	no	18763	virus	1	high-confidence	superkingdom:Viruses;clade:Duplodnaviria;kingdom:Heunggongvirae;phylum:Uroviricota;class:Caudoviricetes	NA	known_genus	temperate	1	species:Citrobacter_koseri	1
MA-302	5_MA-302.p00067	intact	tail,envelope,head,capsid,integrase	0	30	yes	19350	virus	1	medium-confidence	superkingdom:Viruses;clade:Duplodnaviria;kingdom:Heunggongvirae;phylum:Uroviricota;class:Caudoviricetes	-	group_0	temperate	1	species:Escherichia_albertii	1
MA-302	6_MA-302.p00098	questionable	transposase,capsid	0	12	no	10222	virus	0	medium-confidence	superkingdom:Viruses;clade:Duplodnaviria;kingdom:Heunggongvirae;phylum:Uroviricota;class:Caudoviricetes;genus:Punavirus	Punavirus	known_genus	temperate	1	genus:Escherichia	0.62
MA-303	1_MA-303.p00009	incomplete	capsid,integrase	1	28	yes	18251	virus	1	medium-confidence	superkingdom:Viruses;clade:Duplodnaviria;kingdom:Heunggongvirae;phylum:Uroviricota;class:Caudoviricetes	-	group_5	temperate	1	species:Citrobacter_amalonaticus	1
MA-303	2_MA-303.p00024	incomplete	lysin,integrase	0	18	yes	13472	virus	1	high-confidence	superkingdom:Viruses;clade:Duplodnaviria;kingdom:Heunggongvirae;phylum:Uroviricota;class:Caudoviricetes	-	group_7	temperate	1	species:Escherichia_albertii	1
MA-303	3_MA-303.p00060	intact	tail,head,capsid,portal,terminase,lysin	0	28	no	23094	virus	1	high-confidence	superkingdom:Viruses;clade:Duplodnaviria;kingdom:Heunggongvirae;phylum:Uroviricota;class:Caudoviricetes	-	group_6	temperate	1	species:Escherichia_albertii	1
MA-303	4_MA-303.p00061	intact	tail,plate,head,portal,terminase,lysis,lysin	0	29	no	21036	virus	1	high-confidence	superkingdom:Viruses;clade:Duplodnaviria;kingdom:Heunggongvirae;phylum:Uroviricota;class:Caudoviricetes	NA	known_genus	temperate	1	species:Citrobacter_koseri	1
MA-303	5_MA-303.p00073	intact	tail,envelope,head,capsid,integrase	0	30	yes	19338	virus	1	medium-confidence	superkingdom:Viruses;clade:Duplodnaviria;kingdom:Heunggongvirae;phylum:Uroviricota;class:Caudoviricetes	-	group_0	temperate	1	species:Escherichia_albertii	1
MA-303	6_MA-303.p00095	incomplete	tail,integrase	1	11	yes	10643	virus	0	high-confidence	superkingdom:Viruses;clade:Duplodnaviria;kingdom:Heunggongvirae;phylum:Uroviricota;class:Caudoviricetes;family:Peduoviridae	-	group_3	temperate	1	species:Edwardsiella_piscicida	1
MA-303	7_MA-303.p00120	questionable	transposase,capsid	0	12	no	10321	virus	0	medium-confidence	superkingdom:Viruses;clade:Duplodnaviria;kingdom:Heunggongvirae;phylum:Uroviricota;class:Caudoviricetes;genus:Punavirus	Punavirus	known_genus	temperate	1	genus:Escherichia	0.62
MA-304	1_MA-304.p00001	intact	tail,plate,head,terminase,capsid,portal,integrase	0	42	yes	36578	virus	1	high-confidence	superkingdom:Viruses;clade:Duplodnaviria;kingdom:Heunggongvirae;phylum:Uroviricota;class:Caudoviricetes;family:Peduoviridae	-	group_36	temperate	1	species:Pectobacterium_brasiliense	0.97
MA-304	2_MA-304.p00003	intact	tail,head,portal,terminase,recombinase,integrase	0	66	yes	61741	virus	1	high-confidence	superkingdom:Viruses;clade:Duplodnaviria;kingdom:Heunggongvirae;phylum:Uroviricota;class:Caudoviricetes	-	group_13	temperate	1	species:Enterobacter_oligotrophica	1
MA-304	3_MA-304.p00021	questionable	integrase,transposase,capsid	0	17	yes	33787	virus	0	medium-confidence	superkingdom:Viruses;clade:Duplodnaviria;kingdom:Heunggongvirae;phylum:Uroviricota;class:Caudoviricetes;genus:Punavirus	Punavirus	known_genus	temperate	1	genus:Escherichia	0.62
MA-304	4_MA-304.p00027	incomplete	integrase,tail	0	9	yes	8486	virus	1	medium-confidence	superkingdom:Viruses;clade:Duplodnaviria;kingdom:Heunggongvirae;phylum:Uroviricota;class:Caudoviricetes	-	group_8	temperate	1	species:Escherichia_sp._E4930	0.97
MA-304	5_MA-304.p00028	questionable	tail,terminase,portal,lysin	0	20	no	13473	virus	0.87	high-confidence	superkingdom:Viruses;clade:Duplodnaviria;kingdom:Heunggongvirae;phylum:Uroviricota;class:Caudoviricetes	-	group_28	temperate	0.95	species:Escherichia_albertii	0.91
MA-304	6_MA-304.p00037	questionable	tail,integrase,transposase	1	13	yes	18253	virus	0	medium-confidence	superkingdom:Viruses;clade:Duplodnaviria;kingdom:Heunggongvirae;phylum:Uroviricota;class:Caudoviricetes;family:Peduoviridae	-	group_3	temperate	1	species:Edwardsiella_piscicida	1
MA-305	1_MA-305.p00005	incomplete	integrase,capsid	0	22	yes	23990	virus	1	medium-confidence	superkingdom:Viruses;clade:Duplodnaviria;kingdom:Heunggongvirae;phylum:Uroviricota;class:Caudoviricetes	-	group_5	temperate	1	species:Citrobacter_amalonaticus	1
MA-305	2_MA-305.p00013	incomplete	terminase	0	36	no	21010	virus	1	high-confidence	superkingdom:Viruses;clade:Duplodnaviria;kingdom:Heunggongvirae;phylum:Uroviricota;class:Caudoviricetes	-	group_1	temperate	1	species:Enterobacter_sp._BIGb0359	1
MA-305	3_MA-305.p00020	questionable	head,integrase	0	19	yes	13828	virus	1	medium-confidence	superkingdom:Viruses;clade:Duplodnaviria;kingdom:Heunggongvirae;phylum:Uroviricota;class:Caudoviricetes	-	group_19	temperate	1	-	0
MA-305	4_MA-305.p00022	incomplete	lysin,portal,tail,capsid	0	28	no	18632	virus	1	high-confidence	superkingdom:Viruses;clade:Duplodnaviria;kingdom:Heunggongvirae;phylum:Uroviricota;class:Caudoviricetes	-	group_11	temperate	1	species:Acinetobacter_sp._ANC_3862	1
MA-305	5_MA-305.p00029	questionable	transposase,capsid	0	12	no	10471	virus	0	medium-confidence	superkingdom:Viruses;clade:Duplodnaviria;kingdom:Heunggongvirae;phylum:Uroviricota;class:Caudoviricetes;genus:Punavirus	Punavirus	known_genus	temperate	1	genus:Escherichia	0.62
MA-305	6_MA-305.p00055	questionable	terminase,portal,head,coat,tail	0	17	no	13053	virus	1	high-confidence	superkingdom:Viruses;clade:Duplodnaviria;kingdom:Heunggongvirae;phylum:Uroviricota;class:Caudoviricetes	-	group_4	temperate	1	species:Escherichia_albertii	1
MA-306	1_MA-306.p00005	incomplete	integrase,tail	0	18	yes	11767	virus	1	medium-confidence	superkingdom:Viruses;clade:Duplodnaviria;kingdom:Heunggongvirae;phylum:Uroviricota;class:Caudoviricetes	-	group_8	temperate	1	species:Escherichia_sp._E4930	0.97
MA-306	2_MA-306.p00015	incomplete	coat,lysin,tail,integrase	2	29	yes	19929	virus	1	medium-confidence	superkingdom:Viruses;clade:Duplodnaviria;kingdom:Heunggongvirae;phylum:Uroviricota;class:Caudoviricetes	-	singleton	temperate	1	species:Escherichia_sp._E4930	0.91
MA-306	3_MA-306.p00015	questionable	tail,head,lysin	0	68	no	39925	virus	1	medium-confidence	superkingdom:Viruses;clade:Duplodnaviria;kingdom:Heunggongvirae;phylum:Uroviricota;class:Caudoviricetes	-	singleton	temperate	1	species:Pectobacterium_carotovorum	0.91
MA-306	4_MA-306.p00029	incomplete	integrase	0	11	yes	16067	virus	1	medium-confidence	superkingdom:Viruses;clade:Duplodnaviria;kingdom:Heunggongvirae;phylum:Uroviricota;class:Caudoviricetes	-	group_1	temperate	1	species:Enterobacter_sp._BIGb0359	1
MA-306	5_MA-306.p00030	incomplete	transposase,tail,terminase	0	10	no	8057	virus	0.53	medium-confidence	superkingdom:Viruses;clade:Duplodnaviria;kingdom:Heunggongvirae;phylum:Uroviricota;class:Caudoviricetes	-	group_27	temperate	1	species:Rhodothermus_marinus	0.96
MA-306	6_MA-306.p00049	intact	integrase,tail,plate,head,portal,terminase,lysis,lysin	0	40	no	29920	virus	0.99	high-confidence	superkingdom:Viruses;clade:Duplodnaviria;kingdom:Heunggongvirae;phylum:Uroviricota;class:Caudoviricetes;genus:Brunovirus	Brunovirus	known_genus	temperate	0.97	species:Salmonella_enterica	0.68
MA-306	7_MA-306.p00054	intact	tail,plate,lysin,capsid,terminase,integrase	0	36	yes	27562	virus	1	high-confidence	superkingdom:Viruses;clade:Duplodnaviria;kingdom:Heunggongvirae;phylum:Uroviricota;class:Caudoviricetes;family:Peduoviridae;genus:Peduovirus	Peduovirus	known_genus	temperate	1	genus:Salmonella	0.62
MA-306	8_MA-306.p00058	incomplete	lysin,tail	2	30	no	25182	virus	1	high-confidence	superkingdom:Viruses;clade:Duplodnaviria;kingdom:Heunggongvirae;phylum:Uroviricota;class:Caudoviricetes	-	group_0	temperate	1	species:Escherichia_albertii	1
MA-306	9_MA-306.p00059	questionable	transposase,tail,integrase	0	9	yes	10817	virus	0.36	medium-confidence	superkingdom:Viruses;clade:Duplodnaviria;kingdom:Heunggongvirae;phylum:Uroviricota;class:Caudoviricetes	-	group_12	temperate	1	species:Streptomyces_spongiicola	1
MA-306	10_MA-306.p00078	questionable	recombinase,transposase,capsid	0	14	yes	14453	virus	0.01	medium-confidence	superkingdom:Viruses;clade:Duplodnaviria;kingdom:Heunggongvirae;phylum:Uroviricota;class:Caudoviricetes;genus:Punavirus	Punavirus	known_genus	temperate	0.97	genus:Escherichia	0.61
MA-306	11_MA-306.p00081	incomplete	transposase,terminase,portal	0	16	yes	15675	virus	0	medium-confidence	superkingdom:Viruses;clade:Duplodnaviria;kingdom:Heunggongvirae;phylum:Uroviricota;class:Caudoviricetes	-	group_30	temperate	1	species:Enterobacter_asburiae	1
MA-306	12_MA-306.p00085	incomplete	tail,integrase	1	11	no	10877	virus	0	high-confidence	superkingdom:Viruses;clade:Duplodnaviria;kingdom:Heunggongvirae;phylum:Uroviricota;class:Caudoviricetes;family:Peduoviridae	-	group_3	temperate	1	species:Edwardsiella_piscicida	1
MA-306	13_MA-306.p00108	incomplete	NA	0	18	no	9912	virus	1	high-confidence	superkingdom:Viruses;clade:Duplodnaviria;kingdom:Heunggongvirae;phylum:Uroviricota;class:Caudoviricetes	-	singleton	temperate	1	species:Serratia_sp._DD3	0.97
MA-309	1_MA-309.p00008	intact	terminase,protease,capsid,tail,lysin,lysis	1	33	no	29037	virus	1	high-confidence	superkingdom:Viruses;clade:Duplodnaviria;kingdom:Heunggongvirae;phylum:Uroviricota;class:Caudoviricetes;genus:Uetakevirus	Uetakevirus	known_genus	temperate	1	genus:Enterobacter	1
MA-309	2_MA-309.p00013	incomplete	integrase	0	16	yes	22617	virus	1	medium-confidence	superkingdom:Viruses;clade:Duplodnaviria;kingdom:Heunggongvirae;phylum:Uroviricota;class:Caudoviricetes	-	singleton	temperate	1	species:Escherichia_albertii	1
MA-309	3_MA-309.p00028	intact	integrase,capsid,head,portal,terminase,tail	0	29	yes	21046	virus	1	medium-confidence	superkingdom:Viruses;clade:Duplodnaviria;kingdom:Heunggongvirae;phylum:Uroviricota;class:Caudoviricetes	-	singleton	temperate	1	species:Suttonella_indologenes	0.96
MA-309	4_MA-309.p00038	incomplete	capsid,integrase	0	22	yes	18115	virus	1	medium-confidence	superkingdom:Viruses;clade:Duplodnaviria;kingdom:Heunggongvirae;phylum:Uroviricota;class:Caudoviricetes	-	group_5	temperate	1	species:Citrobacter_amalonaticus	1
MA-309	5_MA-309.p00040	questionable	lysin,tail	0	32	no	30900	virus	1	high-confidence	superkingdom:Viruses;clade:Duplodnaviria;kingdom:Heunggongvirae;phylum:Uroviricota;class:Caudoviricetes	-	group_0	temperate	1	species:Escherichia_albertii	1
MA-309	6_MA-309.p00046	intact	tail,capsid,terminase,portal,head	0	56	no	31851	virus	1	high-confidence	superkingdom:Viruses;clade:Duplodnaviria;kingdom:Heunggongvirae;phylum:Uroviricota;class:Caudoviricetes;subfamily:Hendrixvirinae	-	singleton	temperate	1	species:Serratia_sp._DD3	0.97
MA-309	7_MA-309.p00047	incomplete	tail,integrase	1	12	yes	18615	virus	0	medium-confidence	superkingdom:Viruses;clade:Duplodnaviria;kingdom:Heunggongvirae;phylum:Uroviricota;class:Caudoviricetes;family:Peduoviridae	-	group_3	temperate	1	species:Edwardsiella_piscicida	1
MA-309	8_MA-309.p00062	questionable	transposase,capsid	0	12	no	10471	virus	0	medium-confidence	superkingdom:Viruses;clade:Duplodnaviria;kingdom:Heunggongvirae;phylum:Uroviricota;class:Caudoviricetes;genus:Punavirus	Punavirus	known_genus	temperate	1	genus:Escherichia	0.62
MA-324	1_MA-324.p00007	incomplete	tail,integrase	0	14	yes	22787	virus	0.99	medium-confidence	superkingdom:Viruses;clade:Duplodnaviria;kingdom:Heunggongvirae;phylum:Uroviricota;class:Caudoviricetes;family:Peduoviridae	-	group_14	temperate	1	species:Edwardsiella_anguillarum	1
MA-324	2_MA-324.p00046	intact	tail,plate,lysin,head,terminase,capsid	0	29	no	24566	virus	1	high-confidence	superkingdom:Viruses;clade:Duplodnaviria;kingdom:Heunggongvirae;phylum:Uroviricota;class:Caudoviricetes;family:Peduoviridae;genus:Peduovirus	Peduovirus	known_genus	temperate	1	genus:Salmonella	0.75
MA-324	3_MA-324.p00069	incomplete	tail,integrase,transposase	0	13	yes	12182	virus	1	high-confidence	superkingdom:Viruses;clade:Duplodnaviria;kingdom:Heunggongvirae;phylum:Uroviricota;class:Caudoviricetes	-	group_40	temperate	1	species:Citrobacter_braakii	0.94
MA-324	4_MA-324.p00083	questionable	transposase,capsid	0	11	no	9550	virus	0	medium-confidence	superkingdom:Viruses;clade:Duplodnaviria;kingdom:Heunggongvirae;phylum:Uroviricota;class:Caudoviricetes;genus:Punavirus	Punavirus	known_genus	temperate	1	genus:Escherichia	0.62
MA-324	5_MA-324.p00128	incomplete	integrase,tail	0	19	no	11514	virus	1	high-confidence	superkingdom:Viruses;clade:Duplodnaviria;kingdom:Heunggongvirae;phylum:Uroviricota;class:Caudoviricetes	-	singleton	temperate	1	species:Cedecea_lapagei	1
MA-324	6_MA-324.p00177	questionable	transposase	0	8	no	5057	virus	0	medium-confidence	superkingdom:Viruses;clade:Duplodnaviria;kingdom:Heunggongvirae;phylum:Uroviricota;class:Caudoviricetes	-	singleton	temperate	1	species:Bifidobacterium_longum	1
MA-328	1_MA-328.p00002	incomplete	integrase,tail	1	14	yes	12736	virus	0.99	high-confidence	superkingdom:Viruses;clade:Duplodnaviria;kingdom:Heunggongvirae;phylum:Uroviricota;class:Caudoviricetes	-	singleton	temperate	1	species:Cronobacter_malonaticus	0.93
MA-328	2_MA-328.p00007	incomplete	integrase	0	8	yes	8321	virus	0.01	medium-confidence	superkingdom:Viruses;clade:Duplodnaviria;kingdom:Heunggongvirae;phylum:Uroviricota;class:Caudoviricetes	-	group_38	virulent	1	species:Methanothermobacter_sp._KEPCO1	0.96
MA-328	3_MA-328.p00019	questionable	tail,terminase,envelope,portal	0	20	no	13854	virus	1	high-confidence	superkingdom:Viruses;clade:Duplodnaviria;kingdom:Heunggongvirae;phylum:Uroviricota;class:Caudoviricetes	-	group_0	temperate	1	species:Escherichia_albertii	1
MA-328	4_MA-328.p00026	incomplete	transposase,plate,tail,integrase	0	20	yes	16416	virus	1	high-confidence	superkingdom:Viruses;clade:Duplodnaviria;kingdom:Heunggongvirae;phylum:Uroviricota;class:Caudoviricetes	-	singleton	temperate	1	species:Escherichia_fergusonii	0.97
MA-328	5_MA-328.p00033	incomplete	integrase,capsid	0	13	yes	12522	virus	1	medium-confidence	superkingdom:Viruses;clade:Duplodnaviria;kingdom:Heunggongvirae;phylum:Uroviricota;class:Caudoviricetes	-	group_5	temperate	1	species:Citrobacter_amalonaticus	1
MA-328	6_MA-328.p00034	incomplete	transposase,capsid	0	9	no	7691	virus	0.88	medium-confidence	superkingdom:Viruses;clade:Duplodnaviria;kingdom:Heunggongvirae;phylum:Uroviricota;class:Caudoviricetes;genus:Punavirus	Punavirus	known_genus	temperate	0.99	genus:Escherichia	0.68
MA-343	2_MA-343.p00001	incomplete	integrase,tail,protease	0	14	yes	32714	virus	1	high-confidence	superkingdom:Viruses;clade:Duplodnaviria;kingdom:Heunggongvirae;phylum:Uroviricota;class:Caudoviricetes	-	singleton	temperate	1	species:Enterobacter_roggenkampii	1
MA-343	1_MA-343.p00001	incomplete	tail,integrase	0	41	yes	19004	virus	0.97	low-confidence	superkingdom:Viruses;clade:Duplodnaviria;kingdom:Heunggongvirae;phylum:Uroviricota;class:Caudoviricetes	-	singleton	temperate	1	species:Escherichia_coli	1
MA-343	3_MA-343.p00005	incomplete	lysis,lysin,tail,integrase	0	24	yes	17069	virus	1	high-confidence	superkingdom:Viruses;clade:Duplodnaviria;kingdom:Heunggongvirae;phylum:Uroviricota;class:Caudoviricetes	-	singleton	temperate	1	species:Citrobacter_koseri	1
MA-343	4_MA-343.p00005	incomplete	head,integrase,transposase	0	16	yes	20899	virus	0.98	medium-confidence	superkingdom:Viruses;clade:Duplodnaviria;kingdom:Heunggongvirae;phylum:Uroviricota;class:Caudoviricetes	-	group_26	temperate	1	species:Acidaminococcus_sp._AM05-11	0.92
MA-343	5_MA-343.p00006	incomplete	integrase,capsid	0	20	yes	24016	virus	1	medium-confidence	superkingdom:Viruses;clade:Duplodnaviria;kingdom:Heunggongvirae;phylum:Uroviricota;class:Caudoviricetes	-	group_5	temperate	1	species:Citrobacter_amalonaticus	1
MA-343	6_MA-343.p00009	incomplete	transposase	0	8	no	4748	virus	0.28	high-confidence	superkingdom:Viruses;clade:Duplodnaviria;kingdom:Heunggongvirae;phylum:Uroviricota;class:Caudoviricetes;genus:Bievrevirus	Bievrevirus	known_genus	temperate	1	species:Escherichia_coli	0.61
MA-343	7_MA-343.p00016	intact	tail,transposase	3	109	no	92457	virus	1	high-confidence	superkingdom:Viruses;clade:Duplodnaviria;kingdom:Heunggongvirae;phylum:Uroviricota;class:Caudoviricetes;genus:Punavirus	Punavirus	known_genus	temperate	0.91	genus:Escherichia	0.96
MA-343	8_MA-343.p00017	incomplete	integrase	0	23	yes	19321	virus	1	high-confidence	superkingdom:Viruses;clade:Duplodnaviria;kingdom:Heunggongvirae;phylum:Uroviricota;class:Caudoviricetes	-	group_7	temperate	1	species:Escherichia_albertii	1
MA-343	9_MA-343.p00025	questionable	transposase,capsid	0	11	no	10471	virus	0	medium-confidence	superkingdom:Viruses;clade:Duplodnaviria;kingdom:Heunggongvirae;phylum:Uroviricota;class:Caudoviricetes;genus:Punavirus	Punavirus	known_genus	temperate	1	genus:Escherichia	0.62
MA-343	10_MA-343.p00026	questionable	tail,integrase	1	17	yes	20207	virus	0.01	medium-confidence	superkingdom:Viruses;clade:Duplodnaviria;kingdom:Heunggongvirae;phylum:Uroviricota;class:Caudoviricetes;family:Peduoviridae	-	group_3	temperate	1	species:Edwardsiella_piscicida	1
MA-343	11_MA-343.p00033	incomplete	tail,integrase	0	11	yes	15496	virus	1	medium-confidence	superkingdom:Viruses;clade:Duplodnaviria;kingdom:Heunggongvirae;phylum:Uroviricota;class:Caudoviricetes	-	group_16	temperate	1	species:Citrobacter_koseri	1
MA-343	12_MA-343.p00037	intact	tail,protease,portal,terminase,lysin	3	30	no	22016	virus	1	high-confidence	superkingdom:Viruses;clade:Duplodnaviria;kingdom:Heunggongvirae;phylum:Uroviricota;class:Caudoviricetes	NA	known_genus	temperate	1	species:Escherichia_albertii	1
MA-343	13_MA-343.p00038	incomplete	tail	0	17	no	17975	virus	1	high-confidence	superkingdom:Viruses;clade:Duplodnaviria;kingdom:Heunggongvirae;phylum:Uroviricota;class:Caudoviricetes	-	group_0	temperate	1	species:Escherichia_albertii	1
MA-365	1_MA-365.p00004	incomplete	integrase,capsid	0	17	yes	23139	virus	1	medium-confidence	superkingdom:Viruses;clade:Duplodnaviria;kingdom:Heunggongvirae;phylum:Uroviricota;class:Caudoviricetes	-	group_5	temperate	1	species:Citrobacter_amalonaticus	1
MA-365	2_MA-365.p00022	incomplete	NA	0	14	yes	15145	virus	0	medium-confidence	superkingdom:Viruses;clade:Duplodnaviria;kingdom:Heunggongvirae;phylum:Uroviricota;class:Caudoviricetes;family:Peduoviridae	-	singleton	temperate	1	species:Photorhabdus_luminescens	0.97
MA-365	3_MA-365.p00031	questionable	transposase,capsid	0	12	no	11550	virus	0	medium-confidence	superkingdom:Viruses;clade:Duplodnaviria;kingdom:Heunggongvirae;phylum:Uroviricota;class:Caudoviricetes;genus:Punavirus	Punavirus	known_genus	virulent	0.87	genus:Escherichia	0.89
MA-365	4_MA-365.p00046	incomplete	tail,transposase	0	14	no	13324	virus	0	medium-confidence	superkingdom:Viruses;clade:Duplodnaviria;kingdom:Heunggongvirae;phylum:Uroviricota;class:Caudoviricetes	-	group_45	temperate	0.99	species:Ruegeria_pomeroyi	0.92
MA-365	5_MA-365.p00049	questionable	NA	0	30	yes	30705	virus	1	medium-confidence	superkingdom:Viruses;clade:Duplodnaviria;kingdom:Heunggongvirae;phylum:Uroviricota;class:Caudoviricetes;family:Peduoviridae;genus:Eganvirus	Eganvirus	known_genus	temperate	1	genus:Salmonella	0.93
MA-365	6_MA-365.p00051	intact	plate,tail	0	30	no	23046	virus	1	high-confidence	superkingdom:Viruses;clade:Duplodnaviria;kingdom:Heunggongvirae;phylum:Uroviricota;class:Caudoviricetes;family:Peduoviridae	-	group_3	temperate	1	species:Edwardsiella_piscicida	1
MA-365	7_MA-365.p00060	questionable	lysin,plate,tail	0	31	no	22696	virus	1	high-confidence	superkingdom:Viruses;clade:Duplodnaviria;kingdom:Heunggongvirae;phylum:Uroviricota;class:Caudoviricetes;family:Peduoviridae;genus:Reginaelenavirus	Reginaelenavirus	known_genus	temperate	1	species:Klebsiella_pneumoniae	0.65
MA-365	8_MA-365.p00070	incomplete	tail	0	19	no	19483	virus	1	high-confidence	superkingdom:Viruses;clade:Duplodnaviria;kingdom:Heunggongvirae;phylum:Uroviricota;class:Caudoviricetes	-	group_0	temperate	1	species:Escherichia_albertii	1
MA-365	9_MA-365.p00149	incomplete	transposase,tail	0	9	no	5947	virus	0	high-confidence	superkingdom:Viruses;clade:Duplodnaviria;kingdom:Heunggongvirae;phylum:Uroviricota;class:Caudoviricetes	-	group_10	virulent	1	species:Moraxella_atlantae	1
MA-366	1_MA-366.p00002	incomplete	tail,integrase	0	10	yes	7516	virus	1	medium-confidence	superkingdom:Viruses;clade:Duplodnaviria;kingdom:Heunggongvirae;phylum:Uroviricota;class:Caudoviricetes;family:Peduoviridae	-	group_14	temperate	1	species:Edwardsiella_anguillarum	1
MA-366	2_MA-366.p00048	incomplete	tail,lysin,integrase	0	36	yes	26774	virus	1	medium-confidence	superkingdom:Viruses;clade:Duplodnaviria;kingdom:Heunggongvirae;phylum:Uroviricota;class:Caudoviricetes	-	group_0	temperate	1	species:Escherichia_albertii	1
MA-366	3_MA-366.p00067	intact	terminase,portal,head,coat,tail	0	24	no	22337	virus	1	high-confidence	superkingdom:Viruses;clade:Duplodnaviria;kingdom:Heunggongvirae;phylum:Uroviricota;class:Caudoviricetes	-	group_4	temperate	1	species:Escherichia_albertii	1
MA-366	4_MA-366.p00077	incomplete	transposase	0	10	no	6716	virus	0	high-confidence	superkingdom:Viruses;clade:Duplodnaviria;kingdom:Heunggongvirae;phylum:Uroviricota;class:Caudoviricetes	-	singleton	temperate	1	-	0
MA-367	1_MA-367.p00010	intact	integrase,tail,lysin,terminase,portal,head,capsid,plate	0	56	yes	43340	virus	1	high-confidence	superkingdom:Viruses;clade:Duplodnaviria;kingdom:Heunggongvirae;phylum:Uroviricota;class:Caudoviricetes	NA	known_genus	temperate	1	species:Citrobacter_koseri	1
MA-367	2_MA-367.p00011	intact	integrase,lysin,tail,terminase,portal,protease	2	49	yes	46898	virus	1	medium-confidence	superkingdom:Viruses;clade:Duplodnaviria;kingdom:Heunggongvirae;phylum:Uroviricota;class:Caudoviricetes	NA	known_genus	temperate	1	species:Escherichia_albertii	1
MA-367	3_MA-367.p00017	intact	tail,lysin,integrase	0	58	yes	49631	virus	1	high-confidence	superkingdom:Viruses;clade:Duplodnaviria;kingdom:Heunggongvirae;phylum:Uroviricota;class:Caudoviricetes	-	group_0	temperate	1	species:Escherichia_albertii	1
MA-367	4_MA-367.p00069	questionable	capsid,transposase,integrase	0	21	no	18197	virus	0	medium-confidence	superkingdom:Viruses;clade:Duplodnaviria;kingdom:Heunggongvirae;phylum:Uroviricota;class:Caudoviricetes;genus:Punavirus	Punavirus	known_genus	temperate	1	genus:Escherichia	0.61
MA-367	5_MA-367.p00077	incomplete	integrase	0	10	no	4392	virus	0.99	medium-confidence	superkingdom:Viruses;clade:Duplodnaviria;kingdom:Heunggongvirae;phylum:Uroviricota;class:Caudoviricetes	-	group_46	temperate	1	species:Azospirillum_sp._CFH_70021	0.92
MA-371	1_MA-371.p00004	questionable	tail	0	50	no	36804	virus	1	high-confidence	superkingdom:Viruses;clade:Duplodnaviria;kingdom:Heunggongvirae;phylum:Uroviricota;class:Caudoviricetes;genus:Bcepmuvirus	Bcepmuvirus	known_genus	temperate	0.96	species:Burkholderia_thailandensis	0.77
MA-371	2_MA-371.p00005	incomplete	NA	0	18	yes	26591	virus	0.99	medium-confidence	superkingdom:Viruses;clade:Duplodnaviria;kingdom:Heunggongvirae;phylum:Uroviricota;class:Caudoviricetes	-	singleton	temperate	1	species:Dickeya_sp._2B12	0.97
MA-371	3_MA-371.p00023	intact	tail,terminase,capsid,head,plate	0	38	no	27112	virus	1	medium-confidence	superkingdom:Viruses;clade:Duplodnaviria;kingdom:Heunggongvirae;phylum:Uroviricota;class:Caudoviricetes	-	singleton	temperate	0.99	species:Escherichia_sp._E3659	1
MA-371	4_MA-371.p00026	incomplete	integrase,tail	0	19	yes	18323	virus	0.99	medium-confidence	superkingdom:Viruses;clade:Duplodnaviria;kingdom:Heunggongvirae;phylum:Uroviricota;class:Caudoviricetes	-	singleton	temperate	1	species:Escherichia_albertii	1
MA-371	5_MA-371.p00036	incomplete	integrase	2	25	yes	20852	virus	1	medium-confidence	superkingdom:Viruses;clade:Duplodnaviria;kingdom:Heunggongvirae;phylum:Uroviricota;class:Caudoviricetes	-	singleton	temperate	1	species:Escherichia_sp._E4930	0.97
MA-371	6_MA-371.p00060	intact	terminase,capsid,tail	0	27	no	30330	virus	1	high-confidence	superkingdom:Viruses;clade:Duplodnaviria;kingdom:Heunggongvirae;phylum:Uroviricota;class:Caudoviricetes	NA	known_genus	virulent	1	species:Escherichia_coli	1
MA-371	7_MA-371.p00061	incomplete	recombinase	0	37	no	30480	virus	1	high-confidence	superkingdom:Viruses;clade:Duplodnaviria;kingdom:Heunggongvirae;phylum:Uroviricota;class:Caudoviricetes	NA	known_genus	virulent	1	species:Escherichia_coli	1
MA-371	8_MA-371.p00064	incomplete	lysin,tail	0	32	no	25981	virus	1	high-confidence	superkingdom:Viruses;clade:Duplodnaviria;kingdom:Heunggongvirae;phylum:Uroviricota;class:Caudoviricetes	-	group_0	temperate	1	species:Escherichia_albertii	1
MA-371	9_MA-371.p00068	intact	lysis,tail,terminase,head,portal	0	30	no	25340	virus	1	high-confidence	superkingdom:Viruses;clade:Duplodnaviria;kingdom:Heunggongvirae;phylum:Uroviricota;class:Caudoviricetes	-	group_1	temperate	1	species:Enterobacter_sp._BIGb0359	1
MA-371	10_MA-371.p00136	incomplete	transposase	0	13	no	6360	virus	0.93	medium-confidence	superkingdom:Viruses;clade:Duplodnaviria;kingdom:Heunggongvirae;phylum:Uroviricota;class:Caudoviricetes;genus:Bievrevirus	Bievrevirus	known_genus	temperate	0.94	species:Escherichia_coli	0.53
MA-374	1_MA-374.p00003	intact	integrase,tail,plate,head,portal,terminase,capsid	1	62	yes	44362	virus	1	high-confidence	superkingdom:Viruses;clade:Duplodnaviria;kingdom:Heunggongvirae;phylum:Uroviricota;class:Caudoviricetes;genus:Brunovirus	Brunovirus	known_genus	temperate	1	species:Salmonella_enterica	0.51
MA-374	2_MA-374.p00008	intact	NA	0	34	yes	33259	virus	1	high-confidence	superkingdom:Viruses;clade:Duplodnaviria;kingdom:Heunggongvirae;phylum:Uroviricota;class:Caudoviricetes;family:Peduoviridae	-	group_2	temperate	1	species:Dickeya_sp._Secpp_1600	0.97
MA-374	3_MA-374.p00019	questionable	envelope,lysis,lysin,tail,integrase	0	32	yes	30429	virus	1	medium-confidence	superkingdom:Viruses;clade:Duplodnaviria;kingdom:Heunggongvirae;phylum:Uroviricota;class:Caudoviricetes	-	singleton	temperate	1	species:Escherichia_fergusonii	0.97
MA-374	4_MA-374.p00022	incomplete	portal,tail	0	11	no	9786	virus	0	high-confidence	superkingdom:Viruses;clade:Duplodnaviria;kingdom:Heunggongvirae;phylum:Uroviricota;class:Caudoviricetes	-	singleton	temperate	1	species:Enterobacter_asburiae	0.98
MA-374	5_MA-374.p00043	incomplete	tail,integrase	1	12	yes	18680	virus	0	medium-confidence	superkingdom:Viruses;clade:Duplodnaviria;kingdom:Heunggongvirae;phylum:Uroviricota;class:Caudoviricetes;family:Peduoviridae	-	group_3	temperate	1	species:Edwardsiella_piscicida	1
MA-374	6_MA-374.p00058	incomplete	envelope,portal,tail,lysin	0	24	no	8520	virus	1	high-confidence	superkingdom:Viruses;clade:Duplodnaviria;kingdom:Heunggongvirae;phylum:Uroviricota;class:Caudoviricetes	-	group_11	temperate	1	species:Acinetobacter_sp._ANC_3862	1
MA-374	7_MA-374.p00061	incomplete	head	2	27	no	11975	virus	1	medium-confidence	superkingdom:Viruses;clade:Duplodnaviria;kingdom:Heunggongvirae;phylum:Uroviricota;class:Caudoviricetes	-	singleton	temperate	1	species:Citrobacter_amalonaticus	1
MA-375	1_MA-375.p00001	intact	flippase,tail,injection,head,lysis	1	57	yes	41989	virus	1	high-confidence	superkingdom:Viruses;clade:Duplodnaviria;kingdom:Heunggongvirae;phylum:Uroviricota;class:Caudoviricetes	-	group_37	temperate	1	species:Cronobacter_sakazakii	1
MA-375	2_MA-375.p00002	intact	envelope,tail,plate,head,capsid,portal,terminase,lysin,integrase	0	57	yes	40797	virus	1	high-confidence	superkingdom:Viruses;clade:Duplodnaviria;kingdom:Heunggongvirae;phylum:Uroviricota;class:Caudoviricetes	NA	known_genus	temperate	1	species:Citrobacter_koseri	1
MA-375	3_MA-375.p00004	intact	NA	0	41	yes	33071	virus	1	high-confidence	superkingdom:Viruses;clade:Duplodnaviria;kingdom:Heunggongvirae;phylum:Uroviricota;class:Caudoviricetes;family:Peduoviridae	-	group_2	temperate	1	species:Dickeya_sp._Secpp_1600	0.97
MA-375	4_MA-375.p00023	incomplete	integrase	0	25	yes	18753	virus	1	high-confidence	superkingdom:Viruses;clade:Duplodnaviria;kingdom:Heunggongvirae;phylum:Uroviricota;class:Caudoviricetes	-	group_7	temperate	1	species:Escherichia_albertii	1
MA-375	5_MA-375.p00024	incomplete	portal,lysin,tail,envelope	0	16	no	8520	virus	1	high-confidence	superkingdom:Viruses;clade:Duplodnaviria;kingdom:Heunggongvirae;phylum:Uroviricota;class:Caudoviricetes	-	group_11	temperate	1	species:Acinetobacter_sp._ANC_3862	1
MA-375	6_MA-375.p00027	intact	head,transposase,integrase,recombinase	0	39	yes	35726	virus	0	medium-confidence	superkingdom:Viruses;clade:Duplodnaviria;kingdom:Heunggongvirae;phylum:Uroviricota;class:Caudoviricetes;genus:Punavirus	Punavirus	known_genus	temperate	1	genus:Escherichia	0.64
MA-375	7_MA-375.p00039	intact	integrase,recombinase,portal,terminase,capsid,head,tail,lysin,plate	0	48	no	35413	virus	1	high-confidence	superkingdom:Viruses;clade:Duplodnaviria;kingdom:Heunggongvirae;phylum:Uroviricota;class:Caudoviricetes;family:Peduoviridae	-	singleton	temperate	1	species:Escherichia_albertii	1
MA-376	1_MA-376.p00002	intact	transposase,tail,head,integrase,lysin	0	77	yes	68202	virus	1	medium-confidence	superkingdom:Viruses;clade:Duplodnaviria;kingdom:Heunggongvirae;phylum:Uroviricota;class:Caudoviricetes	-	group_0	temperate	1	species:Escherichia_albertii	1
MA-376	2_MA-376.p00016	intact	tail,capsid,terminase,recombinase,integrase,lysin	3	131	yes	109626	virus	1	high-confidence	superkingdom:Viruses;clade:Duplodnaviria;kingdom:Heunggongvirae;phylum:Uroviricota;class:Caudoviricetes	NA	known_genus	virulent	1	species:Escherichia_coli	1
MA-378	1_MA-378.p00002	incomplete	integrase,capsid	0	16	yes	23159	virus	1	medium-confidence	superkingdom:Viruses;clade:Duplodnaviria;kingdom:Heunggongvirae;phylum:Uroviricota;class:Caudoviricetes	-	group_5	temperate	1	species:Citrobacter_amalonaticus	1
MA-378	2_MA-378.p00023	incomplete	integrase	0	8	no	10218	virus	0	medium-confidence	superkingdom:Viruses;clade:Duplodnaviria;kingdom:Heunggongvirae;phylum:Uroviricota;class:Caudoviricetes;subfamily:Vequintavirinae;genus:Vequintavirus	Vequintavirus	known_genus	temperate	1	species:Escherichia_coli	0.58
MA-378	3_MA-378.p00038	intact	tail	0	38	no	29594	virus	1	high-confidence	superkingdom:Viruses;clade:Duplodnaviria;kingdom:Heunggongvirae;phylum:Uroviricota;class:Caudoviricetes;family:Peduoviridae	-	group_2	temperate	1	species:Dickeya_sp._Secpp_1600	0.97
MA-378	4_MA-378.p00057	incomplete	tail,integrase	1	13	no	11779	virus	0	high-confidence	superkingdom:Viruses;clade:Duplodnaviria;kingdom:Heunggongvirae;phylum:Uroviricota;class:Caudoviricetes;family:Peduoviridae	-	group_3	temperate	1	species:Edwardsiella_piscicida	1
MA-378	5_MA-378.p00060	questionable	transposase,capsid,integrase	0	26	yes	23732	virus	0	medium-confidence	superkingdom:Viruses;clade:Duplodnaviria;kingdom:Heunggongvirae;phylum:Uroviricota;class:Caudoviricetes;genus:Punavirus	Punavirus	known_genus	temperate	0.99	genus:Escherichia	0.7
MA-378	6_MA-378.p00070	intact	tail,head,capsid,portal,terminase	2	33	no	19770	virus	1	high-confidence	superkingdom:Viruses;clade:Duplodnaviria;kingdom:Heunggongvirae;phylum:Uroviricota;class:Caudoviricetes	-	group_6	temperate	1	species:Escherichia_albertii	1
MA-379	2_MA-379.p00001	intact	tail,lysin	0	46	yes	13068	virus	0	medium-confidence	superkingdom:Viruses;clade:Duplodnaviria;kingdom:Heunggongvirae;phylum:Uroviricota;class:Caudoviricetes;genus:Punavirus	Punavirus	known_genus	virulent	0.97	genus:Escherichia	0.89
MA-379	1_MA-379.p00001	questionable	capsid,transposase	0	13	no	35459	virus	1	high-confidence	superkingdom:Viruses;clade:Duplodnaviria;kingdom:Heunggongvirae;phylum:Uroviricota;class:Caudoviricetes;family:Peduoviridae;genus:Reginaelenavirus	Reginaelenavirus	known_genus	temperate	1	species:Klebsiella_pneumoniae	0.58
MA-379	3_MA-379.p00001	incomplete	integrase,capsid	0	17	yes	23139	virus	1	medium-confidence	superkingdom:Viruses;clade:Duplodnaviria;kingdom:Heunggongvirae;phylum:Uroviricota;class:Caudoviricetes	-	group_5	temperate	1	species:Citrobacter_amalonaticus	1
MA-379	4_MA-379.p00003	incomplete	lysin,integrase	0	11	yes	13773	virus	1	medium-confidence	superkingdom:Viruses;clade:Duplodnaviria;kingdom:Heunggongvirae;phylum:Uroviricota;class:Caudoviricetes	-	group_42	temperate	1	species:Riemerella_anatipestifer	1
MA-379	5_MA-379.p00008	incomplete	transposase,tail	0	9	no	7768	virus	0.06	medium-confidence	superkingdom:Viruses;clade:Duplodnaviria;kingdom:Heunggongvirae;phylum:Uroviricota;class:Caudoviricetes	-	group_27	temperate	1	species:Rhodothermus_marinus	0.96
MA-379	6_MA-379.p00036	questionable	tail,lysin,portal	0	29	no	23693	virus	1	high-confidence	superkingdom:Viruses;clade:Duplodnaviria;kingdom:Heunggongvirae;phylum:Uroviricota;class:Caudoviricetes	-	group_0	temperate	0.99	species:Escherichia_albertii	1
MA-379	7_MA-379.p00048	incomplete	transposase,tail	0	9	no	5737	virus	0	medium-confidence	superkingdom:Viruses;clade:Duplodnaviria;kingdom:Heunggongvirae;phylum:Uroviricota;class:Caudoviricetes	-	group_10	virulent	1	species:Moraxella_atlantae	1
MA-381	1_MA-381.p00025	incomplete	lysin,tail,integrase	0	20	yes	19878	virus	1	medium-confidence	superkingdom:Viruses;clade:Duplodnaviria;kingdom:Heunggongvirae;phylum:Uroviricota;class:Caudoviricetes	-	group_15	temperate	1	species:Escherichia_albertii	1
MA-381	2_MA-381.p00054	intact	terminase,portal,head,coat,tail	0	28	no	26990	virus	1	high-confidence	superkingdom:Viruses;clade:Duplodnaviria;kingdom:Heunggongvirae;phylum:Uroviricota;class:Caudoviricetes	-	group_4	temperate	1	species:Escherichia_albertii	1
MA-381	3_MA-381.p00059	incomplete	tail,integrase	1	12	yes	19957	virus	0	medium-confidence	superkingdom:Viruses;clade:Duplodnaviria;kingdom:Heunggongvirae;phylum:Uroviricota;class:Caudoviricetes;family:Peduoviridae	-	group_3	temperate	1	species:Edwardsiella_piscicida	1
MA-381	4_MA-381.p00086	intact	tail,terminase,portal,head,capsid,plate	0	27	no	19439	virus	1	high-confidence	superkingdom:Viruses;clade:Duplodnaviria;kingdom:Heunggongvirae;phylum:Uroviricota;class:Caudoviricetes	NA	known_genus	temperate	1	species:Citrobacter_koseri	1
MA-381	5_MA-381.p00095	questionable	transposase,capsid	0	12	no	10471	virus	0	medium-confidence	superkingdom:Viruses;clade:Duplodnaviria;kingdom:Heunggongvirae;phylum:Uroviricota;class:Caudoviricetes;genus:Punavirus	Punavirus	known_genus	temperate	1	genus:Escherichia	0.62
MA-381	6_MA-381.p00120	incomplete	transposase	0	9	no	8985	virus	1	high-confidence	superkingdom:Viruses;clade:Duplodnaviria;kingdom:Heunggongvirae;phylum:Uroviricota;class:Caudoviricetes;genus:Punavirus	Punavirus	known_genus	temperate	1	genus:Escherichia	0.97
MA-382	1_MA-382.p00005	incomplete	integrase	0	16	yes	11560	virus	1	high-confidence	superkingdom:Viruses;clade:Duplodnaviria;kingdom:Heunggongvirae;phylum:Uroviricota;class:Caudoviricetes	-	singleton	temperate	1	species:Citrobacter_koseri	1
MA-382	2_MA-382.p00006	incomplete	capsid,terminase	0	22	no	15950	virus	1	high-confidence	superkingdom:Viruses;clade:Duplodnaviria;kingdom:Heunggongvirae;phylum:Uroviricota;class:Caudoviricetes	NA	known_genus	virulent	1	species:Escherichia_coli	1
MA-382	3_MA-382.p00010	incomplete	integrase	0	23	no	13861	virus	1	medium-confidence	superkingdom:Viruses;clade:Duplodnaviria;kingdom:Heunggongvirae;phylum:Uroviricota;class:Caudoviricetes	-	group_17	temperate	1	species:Escherichia_sp._E4930	0.97
MA-382	4_MA-382.p00024	incomplete	tail,lysin	0	23	no	11507	virus	0.99	high-confidence	superkingdom:Viruses;clade:Duplodnaviria;kingdom:Heunggongvirae;phylum:Uroviricota;class:Caudoviricetes	-	singleton	temperate	1	species:Escherichia_sp._E4742	0.97
MA-382	5_MA-382.p00026	incomplete	coat,head,terminase,lysin	0	16	no	11634	virus	1	medium-confidence	superkingdom:Viruses;clade:Duplodnaviria;kingdom:Heunggongvirae;phylum:Uroviricota;class:Caudoviricetes	-	singleton	temperate	1	species:Pluralibacter_gergoviae	1
MA-382	6_MA-382.p00197	incomplete	lysin	0	11	yes	4949	virus	1	high-confidence	superkingdom:Viruses;clade:Duplodnaviria;kingdom:Heunggongvirae;phylum:Uroviricota;class:Caudoviricetes;family:Peduoviridae;genus:Quadragintavirus	Quadragintavirus	known_genus	temperate	1	species:Escherichia_coli	0.87
MA-387	1_MA-387.p00001	incomplete	integrase,capsid	0	16	yes	23139	virus	1	medium-confidence	superkingdom:Viruses;clade:Duplodnaviria;kingdom:Heunggongvirae;phylum:Uroviricota;class:Caudoviricetes	-	group_5	temperate	1	species:Citrobacter_amalonaticus	1
MA-387	2_MA-387.p00003	intact	head,integrase,portal,terminase,capsid,tail,plate	0	48	yes	32941	virus	1	high-confidence	superkingdom:Viruses;clade:Duplodnaviria;kingdom:Heunggongvirae;phylum:Uroviricota;class:Caudoviricetes;family:Peduoviridae;genus:Eganvirus	Eganvirus	known_genus	temperate	1	genus:Salmonella	0.99
MA-387	3_MA-387.p00024	incomplete	lysin,integrase	0	10	yes	21517	virus	0.01	medium-confidence	superkingdom:Viruses;clade:Duplodnaviria;kingdom:Heunggongvirae;phylum:Uroviricota;class:Caudoviricetes	-	group_42	temperate	1	species:Riemerella_anatipestifer	1
MA-387	4_MA-387.p00028	incomplete	transposase,tail	0	10	no	7699	virus	0.06	medium-confidence	superkingdom:Viruses;clade:Duplodnaviria;kingdom:Heunggongvirae;phylum:Uroviricota;class:Caudoviricetes	-	group_27	temperate	1	species:Rhodothermus_marinus	0.96
MA-387	5_MA-387.p00037	questionable	tail,lysin,portal,transposase,capsid	0	38	no	29531	virus	1	high-confidence	superkingdom:Viruses;clade:Duplodnaviria;kingdom:Heunggongvirae;phylum:Uroviricota;class:Caudoviricetes	-	group_0	temperate	0.89	species:Escherichia_albertii	1
MA-387	6_MA-387.p00058	incomplete	transposase,tail	0	8	no	5744	virus	0	high-confidence	superkingdom:Viruses;clade:Duplodnaviria;kingdom:Heunggongvirae;phylum:Uroviricota;class:Caudoviricetes	-	group_10	virulent	1	species:Moraxella_atlantae	1
MA-406	1_MA-406.p00005	incomplete	integrase,capsid	0	19	yes	22966	virus	1	medium-confidence	superkingdom:Viruses;clade:Duplodnaviria;kingdom:Heunggongvirae;phylum:Uroviricota;class:Caudoviricetes	-	group_5	temperate	1	species:Citrobacter_amalonaticus	1
MA-406	2_MA-406.p00036	intact	tail	0	34	yes	33668	virus	1	high-confidence	superkingdom:Viruses;clade:Duplodnaviria;kingdom:Heunggongvirae;phylum:Uroviricota;class:Caudoviricetes;family:Peduoviridae	-	group_2	temperate	1	species:Dickeya_sp._Secpp_1600	0.97
MA-406	3_MA-406.p00045	questionable	capsid,terminase,integrase	0	26	yes	29710	virus	1	medium-confidence	superkingdom:Viruses;clade:Duplodnaviria;kingdom:Heunggongvirae;phylum:Uroviricota;class:Caudoviricetes;family:Peduoviridae	-	singleton	temperate	1	species:Escherichia_albertii	1
MA-406	4_MA-406.p00046	incomplete	lysis,portal,lysin,tail	0	28	no	19632	virus	1	high-confidence	superkingdom:Viruses;clade:Duplodnaviria;kingdom:Heunggongvirae;phylum:Uroviricota;class:Caudoviricetes	-	group_0	temperate	0.99	species:Escherichia_albertii	1
MA-406	5_MA-406.p00050	intact	transposase,capsid,integrase	0	25	no	21242	virus	0	medium-confidence	superkingdom:Viruses;clade:Duplodnaviria;kingdom:Heunggongvirae;phylum:Uroviricota;class:Caudoviricetes;genus:Punavirus	Punavirus	known_genus	temperate	1	genus:Escherichia	0.8
MA-406	6_MA-406.p00052	intact	terminase,portal,head,coat,tail	0	25	no	20048	virus	1	high-confidence	superkingdom:Viruses;clade:Duplodnaviria;kingdom:Heunggongvirae;phylum:Uroviricota;class:Caudoviricetes	-	group_4	temperate	0.97	species:Escherichia_albertii	1
MA-413	1_MA-413.p00004	questionable	transposase,tail,terminase,lysis,lysin,integrase	0	22	yes	25546	virus	1	medium-confidence	superkingdom:Viruses;clade:Duplodnaviria;kingdom:Heunggongvirae;phylum:Uroviricota;class:Caudoviricetes	-	singleton	temperate	1	species:Escherichia_albertii	1
MA-413	2_MA-413.p00019	intact	tail,protease,portal,terminase,lysin,integrase	0	49	yes	40533	virus	1	high-confidence	superkingdom:Viruses;clade:Duplodnaviria;kingdom:Heunggongvirae;phylum:Uroviricota;class:Caudoviricetes	NA	known_genus	temperate	1	species:Escherichia_albertii	1
MA-413	3_MA-413.p00021	incomplete	tail	1	32	no	17868	virus	1	medium-confidence	superkingdom:Viruses;clade:Duplodnaviria;kingdom:Heunggongvirae;phylum:Uroviricota;class:Caudoviricetes	-	singleton	temperate	1	species:Soehngenia_sp._1933P	0.94
MA-413	5_MA-413.p00022	incomplete	transposase,capsid	0	13	no	7575	virus	0	medium-confidence	superkingdom:Viruses;clade:Duplodnaviria;kingdom:Heunggongvirae;phylum:Uroviricota;class:Caudoviricetes	-	singleton	temperate	1	species:Escherichia_albertii	0.97
MA-413	6_MA-413.p00022	incomplete	tail,transposase	0	7	no	15244	virus	0.02	medium-confidence	superkingdom:Viruses;clade:Duplodnaviria;kingdom:Heunggongvirae;phylum:Uroviricota;class:Caudoviricetes;genus:Punavirus	Punavirus	known_genus	temperate	1	genus:Escherichia	0.61
MA-413	4_MA-413.p00022	incomplete	capsid,transposase	0	23	no	6498	virus	0.68	low-confidence	superkingdom:Viruses;clade:Duplodnaviria;kingdom:Heunggongvirae;phylum:Uroviricota;class:Caudoviricetes	-	group_44	temperate	1	species:Escherichia_albertii	1
MA-420	1_MA-420.p00001	intact	tail	0	42	no	34069	virus	1	high-confidence	superkingdom:Viruses;clade:Duplodnaviria;kingdom:Heunggongvirae;phylum:Uroviricota;class:Caudoviricetes;family:Peduoviridae	-	group_2	temperate	1	species:Dickeya_sp._Secpp_1600	0.97
MA-420	2_MA-420.p00002	intact	lysin,terminase,portal,head,capsid,tail,plate	0	35	no	24801	virus	1	high-confidence	superkingdom:Viruses;clade:Duplodnaviria;kingdom:Heunggongvirae;phylum:Uroviricota;class:Caudoviricetes	NA	known_genus	temperate	1	species:Citrobacter_koseri	1
MA-420	3_MA-420.p00007	intact	tail,coat,head,portal,terminase,lysin	0	24	no	19840	virus	1	high-confidence	superkingdom:Viruses;clade:Duplodnaviria;kingdom:Heunggongvirae;phylum:Uroviricota;class:Caudoviricetes	-	group_4	temperate	0.97	species:Escherichia_albertii	1
MA-420	4_MA-420.p00008	incomplete	lysin,tail	0	20	no	15992	virus	1	high-confidence	superkingdom:Viruses;clade:Duplodnaviria;kingdom:Heunggongvirae;phylum:Uroviricota;class:Caudoviricetes	-	group_0	temperate	1	species:Escherichia_albertii	1
MA-420	5_MA-420.p00013	incomplete	integrase,tail	0	27	no	17156	virus	1	high-confidence	superkingdom:Viruses;clade:Duplodnaviria;kingdom:Heunggongvirae;phylum:Uroviricota;class:Caudoviricetes	-	singleton	temperate	1	species:Cronobacter_sakazakii	1
MA-420	6_MA-420.p00017	intact	terminase,portal,protease,tail	0	17	no	14363	virus	1	high-confidence	superkingdom:Viruses;clade:Duplodnaviria;kingdom:Heunggongvirae;phylum:Uroviricota;class:Caudoviricetes	NA	known_genus	temperate	1	species:Escherichia_albertii	1
MA-420	7_MA-420.p00035	questionable	head	0	8	no	6169	virus	1	high-confidence	superkingdom:Viruses;clade:Duplodnaviria;kingdom:Heunggongvirae;phylum:Uroviricota;class:Caudoviricetes	NA	known_genus	temperate	0.99	species:Riemerella_anatipestifer	1
MA-420	8_MA-420.p00168	incomplete	tail	0	6	no	1964	virus	0.95	medium-confidence	superkingdom:Viruses;clade:Duplodnaviria;kingdom:Heunggongvirae;phylum:Uroviricota;class:Caudoviricetes;family:Peduoviridae	-	group_41	temperate	1	species:Thermanaeromonas_toyohensis	1
MA-423	1_MA-423.p00002	intact	head,integrase,portal,terminase,capsid,tail,plate	0	60	yes	44691	virus	1	high-confidence	superkingdom:Viruses;clade:Duplodnaviria;kingdom:Heunggongvirae;phylum:Uroviricota;class:Caudoviricetes;family:Peduoviridae;genus:Eganvirus	Eganvirus	known_genus	temperate	1	genus:Salmonella	0.98
MA-423	2_MA-423.p00003	intact	NA	0	43	yes	34224	virus	1	high-confidence	superkingdom:Viruses;clade:Duplodnaviria;kingdom:Heunggongvirae;phylum:Uroviricota;class:Caudoviricetes;family:Peduoviridae	-	group_2	temperate	1	species:Dickeya_sp._Secpp_1600	0.97
MA-423	3_MA-423.p00061	incomplete	head	0	29	no	26801	virus	1	high-confidence	superkingdom:Viruses;clade:Duplodnaviria;kingdom:Heunggongvirae;phylum:Uroviricota;class:Caudoviricetes	-	group_31	temperate	1	species:Cronobacter_sakazakii	1
MA-423	4_MA-423.p00083	intact	transposase,head,capsid,integrase	0	24	yes	20990	virus	0	medium-confidence	superkingdom:Viruses;clade:Duplodnaviria;kingdom:Heunggongvirae;phylum:Uroviricota;class:Caudoviricetes;genus:Punavirus	Punavirus	known_genus	temperate	1	genus:Escherichia	0.56
MA-423	5_MA-423.p00115	incomplete	tail,integrase	0	23	no	11985	virus	1	high-confidence	superkingdom:Viruses;clade:Duplodnaviria;kingdom:Heunggongvirae;phylum:Uroviricota;class:Caudoviricetes	-	group_1	temperate	1	species:Enterobacter_sp._BIGb0359	1
MA-423	6_MA-423.p00119	incomplete	tail	0	16	no	13014	virus	1	high-confidence	superkingdom:Viruses;clade:Duplodnaviria;kingdom:Heunggongvirae;phylum:Uroviricota;class:Caudoviricetes	-	group_0	temperate	1	species:Escherichia_albertii	1
MA-423	7_MA-423.p00129	incomplete	tail	0	22	no	11124	virus	1	high-confidence	superkingdom:Viruses;clade:Duplodnaviria;kingdom:Heunggongvirae;phylum:Uroviricota;class:Caudoviricetes	-	singleton	temperate	1	species:Escherichia_sp._E4742	1
MA-423	8_MA-423.p00141	incomplete	envelope,lysin,tail	0	18	no	8624	virus	1	high-confidence	superkingdom:Viruses;clade:Duplodnaviria;kingdom:Heunggongvirae;phylum:Uroviricota;class:Caudoviricetes	-	group_1	temperate	1	species:Enterobacter_sp._BIGb0359	1
MA-424	1_MA-424.p00004	intact	tail,head,terminase,lysin,integrase	0	64	yes	56915	virus	0.97	medium-confidence	superkingdom:Viruses;clade:Duplodnaviria;kingdom:Heunggongvirae;phylum:Uroviricota;class:Caudoviricetes	-	singleton	temperate	1	species:Enterobacter_sp._PN108E5IIB	1
MA-424	3_MA-424.p00006	incomplete	integrase,capsid	0	20	yes	38878	virus	1	high-confidence	superkingdom:Viruses;clade:Duplodnaviria;kingdom:Heunggongvirae;phylum:Uroviricota;class:Caudoviricetes	-	group_0	temperate	1	species:Escherichia_albertii	1
MA-424	2_MA-424.p00006	intact	capsid,portal,tail,lysin	0	45	no	16096	virus	1	medium-confidence	superkingdom:Viruses;clade:Duplodnaviria;kingdom:Heunggongvirae;phylum:Uroviricota;class:Caudoviricetes	-	group_5	temperate	1	species:Citrobacter_amalonaticus	1
MA-424	4_MA-424.p00020	incomplete	tail,lysin,integrase	0	22	yes	31648	virus	0.99	medium-confidence	superkingdom:Viruses;clade:Duplodnaviria;kingdom:Heunggongvirae;phylum:Uroviricota;class:Caudoviricetes	-	group_34	temperate	1	species:Salegentibacter_sp._Hel_I_6	1
MA-424	5_MA-424.p00026	intact	NA	0	34	yes	33061	virus	1	high-confidence	superkingdom:Viruses;clade:Duplodnaviria;kingdom:Heunggongvirae;phylum:Uroviricota;class:Caudoviricetes;family:Peduoviridae	-	group_2	temperate	1	species:Dickeya_sp._Secpp_1600	0.97
MA-424	6_MA-424.p00030	incomplete	NA	0	7	no	5396	virus	1	high-confidence	superkingdom:Viruses;clade:Duplodnaviria;kingdom:Heunggongvirae;phylum:Uroviricota;class:Caudoviricetes	-	group_47	temperate	1	species:Pseudoramibacter_alactolyticus	0.92
MA-424	7_MA-424.p00032	incomplete	tail,integrase	1	12	yes	18615	virus	0	medium-confidence	superkingdom:Viruses;clade:Duplodnaviria;kingdom:Heunggongvirae;phylum:Uroviricota;class:Caudoviricetes;family:Peduoviridae	-	group_3	temperate	1	species:Edwardsiella_piscicida	1
MA-424	8_MA-424.p00038	questionable	transposase,capsid	0	12	no	10168	virus	0	medium-confidence	superkingdom:Viruses;clade:Duplodnaviria;kingdom:Heunggongvirae;phylum:Uroviricota;class:Caudoviricetes;genus:Punavirus	Punavirus	known_genus	virulent	0.89	genus:Escherichia	0.58
MA-425	1_MA-425.p00018	intact	tail,lysin,integrase	0	56	yes	52739	virus	1	high-confidence	superkingdom:Viruses;clade:Duplodnaviria;kingdom:Heunggongvirae;phylum:Uroviricota;class:Caudoviricetes	-	group_0	temperate	1	species:Escherichia_albertii	1
MA-425	2_MA-425.p00022	intact	NA	0	36	yes	29721	virus	1	medium-confidence	superkingdom:Viruses;clade:Duplodnaviria;kingdom:Heunggongvirae;phylum:Uroviricota;class:Caudoviricetes;family:Peduoviridae	-	group_2	temperate	1	species:Dickeya_sp._Secpp_1600	0.97
MA-425	3_MA-425.p00035	intact	integrase,transposase,capsid	0	27	no	24103	virus	0	medium-confidence	superkingdom:Viruses;clade:Duplodnaviria;kingdom:Heunggongvirae;phylum:Uroviricota;class:Caudoviricetes;genus:Punavirus	Punavirus	known_genus	temperate	1	genus:Escherichia	0.69
MA-433	1_MA-433.p00001	questionable	lysis,lysin,tail,integrase,protease	0	30	yes	21255	virus	1	high-confidence	superkingdom:Viruses;clade:Duplodnaviria;kingdom:Heunggongvirae;phylum:Uroviricota;class:Caudoviricetes	-	singleton	temperate	1	species:Escherichia_sp._E3659	1
MA-433	2_MA-433.p00001	questionable	transposase,capsid	0	14	no	11447	virus	0	medium-confidence	superkingdom:Viruses;clade:Duplodnaviria;kingdom:Heunggongvirae;phylum:Uroviricota;class:Caudoviricetes;genus:Punavirus	Punavirus	known_genus	temperate	1	genus:Escherichia	0.62
MA-433	3_MA-433.p00003	intact	tail,coat,head,portal,terminase,lysin	0	26	no	21126	virus	1	high-confidence	superkingdom:Viruses;clade:Duplodnaviria;kingdom:Heunggongvirae;phylum:Uroviricota;class:Caudoviricetes	-	group_4	temperate	0.99	species:Escherichia_albertii	1
MA-433	4_MA-433.p00008	questionable	integrase,head	0	11	yes	11287	virus	1	high-confidence	superkingdom:Viruses;clade:Duplodnaviria;kingdom:Heunggongvirae;phylum:Uroviricota;class:Caudoviricetes	NA	known_genus	temperate	1	species:Riemerella_anatipestifer	1
MA-433	5_MA-433.p00015	incomplete	lysis,tail,integrase	0	29	yes	19349	virus	1	high-confidence	superkingdom:Viruses;clade:Duplodnaviria;kingdom:Heunggongvirae;phylum:Uroviricota;class:Caudoviricetes	-	group_7	temperate	1	species:Escherichia_albertii	1
MA-433	6_MA-433.p00017	questionable	terminase,lysis,portal,head,integrase	0	28	yes	27882	virus	1	high-confidence	superkingdom:Viruses;clade:Duplodnaviria;kingdom:Heunggongvirae;phylum:Uroviricota;class:Caudoviricetes	-	group_16	temperate	1	species:Citrobacter_koseri	1
MA-433	7_MA-433.p00032	questionable	integrase,tail	1	13	no	10916	virus	0	high-confidence	superkingdom:Viruses;clade:Duplodnaviria;kingdom:Heunggongvirae;phylum:Uroviricota;class:Caudoviricetes;family:Peduoviridae	-	group_3	temperate	0.94	species:Edwardsiella_piscicida	1
MA-433	8_MA-433.p00038	incomplete	head,integrase	0	20	yes	15560	virus	1	medium-confidence	superkingdom:Viruses;clade:Duplodnaviria;kingdom:Heunggongvirae;phylum:Uroviricota;class:Caudoviricetes	-	singleton	temperate	1	species:Klebsiella_variicola	0.93
MA-433	9_MA-433.p00040	incomplete	portal,terminase,tail,lysin	3	17	no	11520	virus	1	high-confidence	superkingdom:Viruses;clade:Duplodnaviria;kingdom:Heunggongvirae;phylum:Uroviricota;class:Caudoviricetes	NA	known_genus	temperate	1	species:Escherichia_albertii	1
MA-434	1_MA-434.p00011	intact	tail,lysin,integrase	0	54	yes	52763	virus	1	high-confidence	superkingdom:Viruses;clade:Duplodnaviria;kingdom:Heunggongvirae;phylum:Uroviricota;class:Caudoviricetes	-	group_0	temperate	1	species:Escherichia_albertii	1
MA-434	2_MA-434.p00052	intact	integrase,transposase,capsid	0	27	no	24103	virus	0	medium-confidence	superkingdom:Viruses;clade:Duplodnaviria;kingdom:Heunggongvirae;phylum:Uroviricota;class:Caudoviricetes;genus:Punavirus	Punavirus	known_genus	temperate	1	genus:Escherichia	0.69
MA-434	3_MA-434.p00056	intact	NA	0	31	no	24156	virus	1	high-confidence	superkingdom:Viruses;clade:Duplodnaviria;kingdom:Heunggongvirae;phylum:Uroviricota;class:Caudoviricetes;family:Peduoviridae	-	group_2	temperate	1	species:Dickeya_sp._Secpp_1600	0.97
MA-435	1_MA-435.p00004	incomplete	lysis,lysin	2	14	no	10243	virus	1	high-confidence	superkingdom:Viruses;clade:Duplodnaviria;kingdom:Heunggongvirae;phylum:Uroviricota;class:Caudoviricetes	-	singleton	temperate	1	species:Streptococcus_thermophilus	1
MA-435	2_MA-435.p00012	intact	tail,protease,portal,terminase,integrase	0	59	yes	45816	virus	1	high-confidence	superkingdom:Viruses;clade:Duplodnaviria;kingdom:Heunggongvirae;phylum:Uroviricota;class:Caudoviricetes	NA	known_genus	temperate	1	species:Escherichia_albertii	1
MA-435	3_MA-435.p00022	incomplete	head,integrase	0	11	yes	19789	virus	0.98	low-confidence	superkingdom:Viruses;clade:Duplodnaviria;kingdom:Heunggongvirae;phylum:Uroviricota;class:Caudoviricetes;subfamily:Sepvirinae;genus:Oslovirus	Oslovirus	known_genus	temperate	1	genus:Escherichia	0.56
MA-435	4_MA-435.p00038	incomplete	transposase,tail	0	7	no	9905	virus	0.01	medium-confidence	superkingdom:Viruses;clade:Duplodnaviria;kingdom:Heunggongvirae;phylum:Uroviricota;class:Caudoviricetes	-	singleton	temperate	1	species:Escherichia_sp._MR	0.97
MA-435	5_MA-435.p00049	incomplete	integrase,tail	1	12	yes	20098	virus	0	medium-confidence	superkingdom:Viruses;clade:Duplodnaviria;kingdom:Heunggongvirae;phylum:Uroviricota;class:Caudoviricetes;family:Peduoviridae	-	group_3	temperate	1	species:Edwardsiella_piscicida	1
MA-435	6_MA-435.p00060	incomplete	tail	0	19	no	15425	virus	1	high-confidence	superkingdom:Viruses;clade:Duplodnaviria;kingdom:Heunggongvirae;phylum:Uroviricota;class:Caudoviricetes	-	group_0	temperate	1	species:Escherichia_albertii	1
MA-443	1_MA-443.p00044	questionable	transposase,capsid	0	13	no	10471	virus	0	medium-confidence	superkingdom:Viruses;clade:Duplodnaviria;kingdom:Heunggongvirae;phylum:Uroviricota;class:Caudoviricetes;genus:Punavirus	Punavirus	known_genus	temperate	1	genus:Escherichia	0.62
MA-443	2_MA-443.p00046	incomplete	integrase,transposase,tail	0	10	yes	29223	virus	0	low-confidence	superkingdom:Viruses;clade:Duplodnaviria;kingdom:Heunggongvirae;phylum:Uroviricota;class:Caudoviricetes;family:Peduoviridae;genus:Xuanwuvirus	Xuanwuvirus	known_genus	temperate	1	species:Escherichia_coli	0.6
MA-443	3_MA-443.p00090	intact	tail,protease,portal,terminase	0	22	no	17020	virus	1	high-confidence	superkingdom:Viruses;clade:Duplodnaviria;kingdom:Heunggongvirae;phylum:Uroviricota;class:Caudoviricetes	NA	known_genus	temperate	1	species:Escherichia_albertii	1
MA-443	4_MA-443.p00101	incomplete	integrase	0	16	yes	9974	virus	1	high-confidence	superkingdom:Viruses;clade:Duplodnaviria;kingdom:Heunggongvirae;phylum:Uroviricota;class:Caudoviricetes	-	group_1	temperate	1	species:Enterobacter_sp._BIGb0359	1
MA-443	5_MA-443.p00160	incomplete	capsid,head,integrase	0	12	no	7364	virus	1	medium-confidence	superkingdom:Viruses;clade:Duplodnaviria;kingdom:Heunggongvirae;phylum:Uroviricota;class:Caudoviricetes	-	group_0	temperate	1	species:Escherichia_albertii	1
MA-444	1_MA-444.p00001	incomplete	tail	0	22	no	20036	virus	1	high-confidence	superkingdom:Viruses;clade:Duplodnaviria;kingdom:Heunggongvirae;phylum:Uroviricota;class:Caudoviricetes	-	group_0	temperate	1	species:Escherichia_albertii	1
MA-444	2_MA-444.p00002	questionable	NA	0	25	no	20358	virus	1	high-confidence	superkingdom:Viruses;clade:Duplodnaviria;kingdom:Heunggongvirae;phylum:Uroviricota;class:Caudoviricetes;family:Peduoviridae	-	group_2	temperate	1	species:Dickeya_sp._Secpp_1600	0.97
MA-444	3_MA-444.p00019	questionable	transposase,capsid	0	11	no	10234	virus	0	medium-confidence	superkingdom:Viruses;clade:Duplodnaviria;kingdom:Heunggongvirae;phylum:Uroviricota;class:Caudoviricetes;genus:Punavirus	Punavirus	known_genus	temperate	1	genus:Escherichia	0.62
MA-444	4_MA-444.p00113	incomplete	integrase	0	13	yes	6226	virus	1	high-confidence	superkingdom:Viruses;clade:Duplodnaviria;kingdom:Heunggongvirae;phylum:Uroviricota;class:Caudoviricetes	-	group_0	temperate	1	species:Escherichia_albertii	1
MA-444	5_MA-444.p00253	incomplete	integrase	0	8	yes	4360	virus	1	high-confidence	superkingdom:Viruses;clade:Duplodnaviria;kingdom:Heunggongvirae;phylum:Uroviricota;class:Caudoviricetes	-	group_1	temperate	1	species:Enterobacter_sp._BIGb0359	1
MA-444	6_MA-444.p00268	incomplete	NA	0	9	no	4178	virus	1	high-confidence	superkingdom:Viruses;clade:Duplodnaviria;kingdom:Heunggongvirae;phylum:Uroviricota;class:Caudoviricetes;family:Peduoviridae;genus:Quadragintavirus	Quadragintavirus	known_genus	temperate	1	species:Escherichia_coli	0.75
MA-445	1_MA-445.p00013	intact	integrase,terminase,portal,head,tail,plate	2	55	yes	45233	virus	1	high-confidence	superkingdom:Viruses;clade:Duplodnaviria;kingdom:Heunggongvirae;phylum:Uroviricota;class:Caudoviricetes;genus:Brunovirus	Brunovirus	known_genus	temperate	1	species:Salmonella_enterica	0.5
MA-445	2_MA-445.p00026	incomplete	integrase	0	11	yes	15218	virus	1	medium-confidence	superkingdom:Viruses;clade:Duplodnaviria;kingdom:Heunggongvirae;phylum:Uroviricota;class:Caudoviricetes	-	group_1	temperate	1	species:Enterobacter_sp._BIGb0359	1
MA-445	3_MA-445.p00028	questionable	head,integrase,tail	1	21	yes	28110	virus	0.79	medium-confidence	superkingdom:Viruses;clade:Duplodnaviria;kingdom:Heunggongvirae;phylum:Uroviricota;class:Caudoviricetes;family:Peduoviridae	-	group_3	temperate	1	species:Edwardsiella_piscicida	1
MA-445	4_MA-445.p00069	incomplete	tail,lysin,integrase,head	0	37	yes	25583	virus	1	medium-confidence	superkingdom:Viruses;clade:Duplodnaviria;kingdom:Heunggongvirae;phylum:Uroviricota;class:Caudoviricetes	-	group_0	temperate	1	species:Escherichia_albertii	1
MA-445	5_MA-445.p00089	incomplete	transposase,capsid,integrase	0	18	yes	14629	virus	0	medium-confidence	superkingdom:Viruses;clade:Duplodnaviria;kingdom:Heunggongvirae;phylum:Uroviricota;class:Caudoviricetes;genus:Punavirus	Punavirus	known_genus	temperate	1	genus:Escherichia	0.73
MA-447	1_MA-447.p00012	intact	integrase,recombinase,portal,terminase,capsid,tail	0	32	yes	25316	virus	1	medium-confidence	superkingdom:Viruses;clade:Duplodnaviria;kingdom:Heunggongvirae;phylum:Uroviricota;class:Caudoviricetes;family:Peduoviridae	-	group_20	temperate	1	species:Escherichia_albertii	1
MA-447	2_MA-447.p00031	incomplete	tail,integrase,transposase	0	19	yes	14574	virus	1	high-confidence	superkingdom:Viruses;clade:Duplodnaviria;kingdom:Heunggongvirae;phylum:Uroviricota;class:Caudoviricetes	-	group_40	temperate	1	species:Citrobacter_braakii	0.94

## Sheet: Phage_AMR
Parent ID	Phage contig locus	START	END	STRAND	GENE	%COVERAGE	%IDENTITY	ACCESSION	PRODUCT	RESISTANCE
MA-005	6_MA-005.p00060	8409	9065	-	QnrS1	100	100	DQ485529.1:0-657	QnrS1 is a plasmid-mediated quinolone resistance protein found in Shigella flexneri.	fluoroquinolone
MA-005	6_MA-005.p00060	13706	14581	-	CTX-M-15	100	100	AY044436.1:1435-2311	CTX-M-15 is a beta-lactamase found in the Enterobacteriaceae family.	cephalosporin;penam
MA-005	6_MA-005.p00060	17403	18263	+	TEM-1	100	99.88	AL513383.1:161910-162771	TEM-1 is a broad-spectrum beta-lactamase found in many Gram-negative bacteria. Confers resistance to penicillins and first generation cephalosphorins.	cephalosporin;monobactam;penam;penem
MA-005	6_MA-005.p00060	18984	19820	-	APH(6)-Id	100	99.88	AF024602.1:3155-3992	APH(6)-Id is an aminoglycoside phosphotransferase encoded by plasmids integrative conjugative elements and chromosomal genomic islands in K. pneumoniae Salmonella spp. E. coli Shigella flexneri Providencia alcalifaciens Pseudomonas spp. V. cholerae Edwardsiella tarda Pasteurella multocida and Aeromonas bestiarum.	aminoglycoside
MA-005	6_MA-005.p00060	19820	20623	-	APH(3'')-Ib	100	99.75	AF313472.2:15593-16397	APH(3'')-Ib is an aminoglycoside phosphotransferase encoded by plasmids transposons integrative conjugative elements and chromosomes in Enterobacteriaceae and Pseudomonas spp.	aminoglycoside
MA-005	6_MA-005.p00060	20684	21499	-	sul2	100	100	AY055428.1:21084-20268	Sul2 is a sulfonamide resistant dihydropteroate synthase of Gram-negative bacteria usually found on small plasmids.	sulfonamide
MA-091	4_MA-091.p00033	12995	13651	-	QnrS1	100	100	DQ485529.1:0-657	QnrS1 is a plasmid-mediated quinolone resistance protein found in Shigella flexneri.	fluoroquinolone
MA-091	4_MA-091.p00033	18292	19167	-	CTX-M-15	100	100	AY044436.1:1435-2311	CTX-M-15 is a beta-lactamase found in the Enterobacteriaceae family.	cephalosporin;penam
MA-091	4_MA-091.p00033	21989	22849	+	TEM-1	100	99.88	AL513383.1:161910-162771	TEM-1 is a broad-spectrum beta-lactamase found in many Gram-negative bacteria. Confers resistance to penicillins and first generation cephalosphorins.	cephalosporin;monobactam;penam;penem
MA-091	4_MA-091.p00033	23570	24406	-	APH(6)-Id	100	99.88	AF024602.1:3155-3992	APH(6)-Id is an aminoglycoside phosphotransferase encoded by plasmids integrative conjugative elements and chromosomal genomic islands in K. pneumoniae Salmonella spp. E. coli Shigella flexneri Providencia alcalifaciens Pseudomonas spp. V. cholerae Edwardsiella tarda Pasteurella multocida and Aeromonas bestiarum.	aminoglycoside
MA-091	4_MA-091.p00033	24406	25209	-	APH(3'')-Ib	100	99.75	AF313472.2:15593-16397	APH(3'')-Ib is an aminoglycoside phosphotransferase encoded by plasmids transposons integrative conjugative elements and chromosomes in Enterobacteriaceae and Pseudomonas spp.	aminoglycoside
MA-091	4_MA-091.p00033	25270	26085	-	sul2	100	100	AY055428.1:21084-20268	Sul2 is a sulfonamide resistant dihydropteroate synthase of Gram-negative bacteria usually found on small plasmids.	sulfonamide
MA-101	2_MA-101.p00005	11346	12002	-	QnrS1	100	100	DQ485529.1:0-657	QnrS1 is a plasmid-mediated quinolone resistance protein found in Shigella flexneri.	fluoroquinolone
MA-101	2_MA-101.p00005	16643	17518	-	CTX-M-15	100	100	AY044436.1:1435-2311	CTX-M-15 is a beta-lactamase found in the Enterobacteriaceae family.	cephalosporin;penam
MA-101	2_MA-101.p00005	33021	33787	+	Escherichia_coli_mdfA	62.21	97.65	JQ394987.1:0-1233	Multidrug efflux pump in E. coli. This multidrug efflux system was originally identified as the Cmr/CmlA chloramphenicol exporter.	disinfecting_agents_and_antiseptics;tetracycline
MA-102	6_MA-102.p00037	18130	18603	+	dfrA17	100	100	DQ838665.1:0-474	dfrA17 is an integron-encoded dihydrofolate reductase found in Escherichia coli.	diaminopyrimidine
MA-102	8_MA-102.p00065	2658	3314	-	QnrS1	100	100	DQ485529.1:0-657	QnrS1 is a plasmid-mediated quinolone resistance protein found in Shigella flexneri.	fluoroquinolone
MA-102	8_MA-102.p00065	7955	8830	-	CTX-M-15	100	100	AY044436.1:1435-2311	CTX-M-15 is a beta-lactamase found in the Enterobacteriaceae family.	cephalosporin;penam
MA-108	3_MA-108.p00014	1	657	-	QnrS1	100	100	DQ485529.1:0-657	QnrS1 is a plasmid-mediated quinolone resistance protein found in Shigella flexneri.	fluoroquinolone
MA-108	3_MA-108.p00014	5298	6173	-	CTX-M-15	100	100	AY044436.1:1435-2311	CTX-M-15 is a beta-lactamase found in the Enterobacteriaceae family.	cephalosporin;penam
MA-109	1_MA-109.p00007	26657	27889	-	Escherichia_coli_mdfA	100	98.38	JQ394987.1:0-1233	Multidrug efflux pump in E. coli. This multidrug efflux system was originally identified as the Cmr/CmlA chloramphenicol exporter.	disinfecting_agents_and_antiseptics;tetracycline
MA-109	6_MA-109.p00030	3511	3843	+	Escherichia_coli_emrE	100	99.4	Z11877.1:485-818	Member of the small MDR (multidrug resistance) family of transporters; in Escherichia coli this protein provides resistance against a number of positively charged compounds including ethidium bromide and erythromycin; proton-dependent secondary transporter which exchanges protons for compound translocation.	macrolide
MA-110	2_MA-110.p00025	2781	3437	-	QnrS1	100	100	DQ485529.1:0-657	QnrS1 is a plasmid-mediated quinolone resistance protein found in Shigella flexneri.	fluoroquinolone
MA-110	2_MA-110.p00025	8078	8953	-	CTX-M-15	100	100	AY044436.1:1435-2311	CTX-M-15 is a beta-lactamase found in the Enterobacteriaceae family.	cephalosporin;penam
MA-111	2_MA-111.p00032	14540	15196	-	QnrS1	100	100	DQ485529.1:0-657	QnrS1 is a plasmid-mediated quinolone resistance protein found in Shigella flexneri.	fluoroquinolone
MA-111	2_MA-111.p00032	19837	20712	-	CTX-M-15	100	100	AY044436.1:1435-2311	CTX-M-15 is a beta-lactamase found in the Enterobacteriaceae family.	cephalosporin;penam
MA-112	2_MA-112.p00016	50362	51608	-	tet(A)	97.8	99.92	AF534183.1:2970-4245	TetA is a tetracycline efflux pump found in many species of Gram-negative bacteria.	tetracycline
MA-112	4_MA-112.p00035	1483	2358	+	CTX-M-15	100	100	AY044436.1:1435-2311	CTX-M-15 is a beta-lactamase found in the Enterobacteriaceae family.	cephalosporin;penam
MA-112	4_MA-112.p00035	6999	7655	+	QnrS1	100	100	DQ485529.1:0-657	QnrS1 is a plasmid-mediated quinolone resistance protein found in Shigella flexneri.	fluoroquinolone
MA-113	2_MA-113.p00032	2781	3437	-	QnrS1	100	100	DQ485529.1:0-657	QnrS1 is a plasmid-mediated quinolone resistance protein found in Shigella flexneri.	fluoroquinolone
MA-113	2_MA-113.p00032	8078	8953	-	CTX-M-15	100	100	AY044436.1:1435-2311	CTX-M-15 is a beta-lactamase found in the Enterobacteriaceae family.	cephalosporin;penam
MA-114	1_MA-114.p00006	26657	27889	-	Escherichia_coli_mdfA	100	98.38	JQ394987.1:0-1233	Multidrug efflux pump in E. coli. This multidrug efflux system was originally identified as the Cmr/CmlA chloramphenicol exporter.	disinfecting_agents_and_antiseptics;tetracycline
MA-114	6_MA-114.p00030	3511	3843	+	Escherichia_coli_emrE	100	99.4	Z11877.1:485-818	Member of the small MDR (multidrug resistance) family of transporters; in Escherichia coli this protein provides resistance against a number of positively charged compounds including ethidium bromide and erythromycin; proton-dependent secondary transporter which exchanges protons for compound translocation.	macrolide
MA-117	1_MA-117.p00004	28484	29716	-	Escherichia_coli_mdfA	100	98.38	JQ394987.1:0-1233	Multidrug efflux pump in E. coli. This multidrug efflux system was originally identified as the Cmr/CmlA chloramphenicol exporter.	disinfecting_agents_and_antiseptics;tetracycline
MA-117	4_MA-117.p00030	3511	3843	+	Escherichia_coli_emrE	100	99.4	Z11877.1:485-818	Member of the small MDR (multidrug resistance) family of transporters; in Escherichia coli this protein provides resistance against a number of positively charged compounds including ethidium bromide and erythromycin; proton-dependent secondary transporter which exchanges protons for compound translocation.	macrolide
MA-118	3_MA-118.p00047	10507	11163	-	QnrS1	100	100	DQ485529.1:0-657	QnrS1 is a plasmid-mediated quinolone resistance protein found in Shigella flexneri.	fluoroquinolone
MA-118	3_MA-118.p00047	15804	16679	-	CTX-M-15	100	100	AY044436.1:1435-2311	CTX-M-15 is a beta-lactamase found in the Enterobacteriaceae family.	cephalosporin;penam
MA-118	3_MA-118.p00047	19501	20361	+	TEM-1	100	99.88	AL513383.1:161910-162771	TEM-1 is a broad-spectrum beta-lactamase found in many Gram-negative bacteria. Confers resistance to penicillins and first generation cephalosphorins.	cephalosporin;monobactam;penam;penem
MA-118	3_MA-118.p00047	21082	21918	-	APH(6)-Id	100	99.88	AF024602.1:3155-3992	APH(6)-Id is an aminoglycoside phosphotransferase encoded by plasmids integrative conjugative elements and chromosomal genomic islands in K. pneumoniae Salmonella spp. E. coli Shigella flexneri Providencia alcalifaciens Pseudomonas spp. V. cholerae Edwardsiella tarda Pasteurella multocida and Aeromonas bestiarum.	aminoglycoside
MA-118	3_MA-118.p00047	21918	22721	-	APH(3'')-Ib	100	99.75	AF313472.2:15593-16397	APH(3'')-Ib is an aminoglycoside phosphotransferase encoded by plasmids transposons integrative conjugative elements and chromosomes in Enterobacteriaceae and Pseudomonas spp.	aminoglycoside
MA-118	3_MA-118.p00047	22782	23597	-	sul2	100	100	AY055428.1:21084-20268	Sul2 is a sulfonamide resistant dihydropteroate synthase of Gram-negative bacteria usually found on small plasmids.	sulfonamide
MA-121	3_MA-121.p00013	10982	12214	-	Escherichia_coli_mdfA	100	98.38	JQ394987.1:0-1233	Multidrug efflux pump in E. coli. This multidrug efflux system was originally identified as the Cmr/CmlA chloramphenicol exporter.	disinfecting_agents_and_antiseptics;tetracycline
MA-121	5_MA-121.p00034	5135	5791	-	QnrS1	100	100	DQ485529.1:0-657	QnrS1 is a plasmid-mediated quinolone resistance protein found in Shigella flexneri.	fluoroquinolone
MA-121	5_MA-121.p00034	10432	11307	-	CTX-M-15	100	100	AY044436.1:1435-2311	CTX-M-15 is a beta-lactamase found in the Enterobacteriaceae family.	cephalosporin;penam
MA-150	4_MA-150.p00010	25682	26914	-	Escherichia_coli_mdfA	100	98.38	JQ394987.1:0-1233	Multidrug efflux pump in E. coli. This multidrug efflux system was originally identified as the Cmr/CmlA chloramphenicol exporter.	disinfecting_agents_and_antiseptics;tetracycline
MA-150	8_MA-150.p00038	4657	5313	-	QnrS1	100	100	DQ485529.1:0-657	QnrS1 is a plasmid-mediated quinolone resistance protein found in Shigella flexneri.	fluoroquinolone
MA-150	8_MA-150.p00038	9954	10829	-	CTX-M-15	100	100	AY044436.1:1435-2311	CTX-M-15 is a beta-lactamase found in the Enterobacteriaceae family.	cephalosporin;penam
MA-150	8_MA-150.p00038	13651	14511	+	TEM-1	100	99.88	AL513383.1:161910-162771	TEM-1 is a broad-spectrum beta-lactamase found in many Gram-negative bacteria. Confers resistance to penicillins and first generation cephalosphorins.	cephalosporin;monobactam;penam;penem
MA-150	8_MA-150.p00038	15232	16068	-	APH(6)-Id	100	99.88	AF024602.1:3155-3992	APH(6)-Id is an aminoglycoside phosphotransferase encoded by plasmids integrative conjugative elements and chromosomal genomic islands in K. pneumoniae Salmonella spp. E. coli Shigella flexneri Providencia alcalifaciens Pseudomonas spp. V. cholerae Edwardsiella tarda Pasteurella multocida and Aeromonas bestiarum.	aminoglycoside
MA-150	8_MA-150.p00038	16068	16871	-	APH(3'')-Ib	100	99.75	AF313472.2:15593-16397	APH(3'')-Ib is an aminoglycoside phosphotransferase encoded by plasmids transposons integrative conjugative elements and chromosomes in Enterobacteriaceae and Pseudomonas spp.	aminoglycoside
MA-150	8_MA-150.p00038	16932	17747	-	sul2	100	100	AY055428.1:21084-20268	Sul2 is a sulfonamide resistant dihydropteroate synthase of Gram-negative bacteria usually found on small plasmids.	sulfonamide
MA-151	11_MA-151.p00132	763	1419	-	QnrS1	100	100	DQ485529.1:0-657	QnrS1 is a plasmid-mediated quinolone resistance protein found in Shigella flexneri.	fluoroquinolone
MA-151	11_MA-151.p00132	6060	6935	-	CTX-M-15	100	100	AY044436.1:1435-2311	CTX-M-15 is a beta-lactamase found in the Enterobacteriaceae family.	cephalosporin;penam
MA-151	3_MA-151.p00020	1	333	-	Escherichia_coli_emrE	100	98.8	Z11877.1:485-818	Member of the small MDR (multidrug resistance) family of transporters; in Escherichia coli this protein provides resistance against a number of positively charged compounds including ethidium bromide and erythromycin; proton-dependent secondary transporter which exchanges protons for compound translocation.	macrolide
MA-154	2_MA-154.p00017	2792	4195	+	baeS	100	99.93	AP009048.1:2165012-2166416	BaeS is a sensor kinase in the BaeSR regulatory system. While it phosphorylates BaeR to increase its activity BaeS is not necessary for overexpressed BaeR to confer resistance.	aminocoumarin;aminoglycoside
MA-154	2_MA-154.p00017	4192	4914	+	baeR	100	97.79	AP009048.1:2166412-2167135	BaeR is a response regulator that promotes the expression of MdtABC and AcrD efflux complexes.	aminocoumarin;aminoglycoside
MA-154	3_MA-154.p00025	28485	29717	-	Escherichia_coli_mdfA	100	97.24	JQ394987.1:0-1233	Multidrug efflux pump in E. coli. This multidrug efflux system was originally identified as the Cmr/CmlA chloramphenicol exporter.	disinfecting_agents_and_antiseptics;tetracycline
MA-154	4_MA-154.p00035	4708	5181	-	dfrA14	100	100	KF921535.1:617-1091	dfrA14 is an integron-encoded dihydrofolate reductase found in Escherichia coli.	diaminopyrimidine
MA-156	4_MA-156.p00046	10507	11163	-	QnrS1	100	100	DQ485529.1:0-657	QnrS1 is a plasmid-mediated quinolone resistance protein found in Shigella flexneri.	fluoroquinolone
MA-156	4_MA-156.p00046	15804	16679	-	CTX-M-15	100	100	AY044436.1:1435-2311	CTX-M-15 is a beta-lactamase found in the Enterobacteriaceae family.	cephalosporin;penam
MA-156	4_MA-156.p00046	19501	20361	+	TEM-1	100	99.88	AL513383.1:161910-162771	TEM-1 is a broad-spectrum beta-lactamase found in many Gram-negative bacteria. Confers resistance to penicillins and first generation cephalosphorins.	cephalosporin;monobactam;penam;penem
MA-156	4_MA-156.p00046	21082	21918	-	APH(6)-Id	100	99.76	AF024602.1:3155-3992	APH(6)-Id is an aminoglycoside phosphotransferase encoded by plasmids integrative conjugative elements and chromosomal genomic islands in K. pneumoniae Salmonella spp. E. coli Shigella flexneri Providencia alcalifaciens Pseudomonas spp. V. cholerae Edwardsiella tarda Pasteurella multocida and Aeromonas bestiarum.	aminoglycoside
MA-156	4_MA-156.p00046	21918	22721	-	APH(3'')-Ib	100	99.75	AF313472.2:15593-16397	APH(3'')-Ib is an aminoglycoside phosphotransferase encoded by plasmids transposons integrative conjugative elements and chromosomes in Enterobacteriaceae and Pseudomonas spp.	aminoglycoside
MA-156	4_MA-156.p00046	22782	23597	-	sul2	100	100	AY055428.1:21084-20268	Sul2 is a sulfonamide resistant dihydropteroate synthase of Gram-negative bacteria usually found on small plasmids.	sulfonamide
MA-158	6_MA-158.p00040	748	1404	-	QnrS1	100	100	DQ485529.1:0-657	QnrS1 is a plasmid-mediated quinolone resistance protein found in Shigella flexneri.	fluoroquinolone
MA-158	6_MA-158.p00040	6045	6920	-	CTX-M-15	100	100	AY044436.1:1435-2311	CTX-M-15 is a beta-lactamase found in the Enterobacteriaceae family.	cephalosporin;penam
MA-159	5_MA-159.p00035	12995	13651	-	QnrS1	100	100	DQ485529.1:0-657	QnrS1 is a plasmid-mediated quinolone resistance protein found in Shigella flexneri.	fluoroquinolone
MA-159	5_MA-159.p00035	18292	19167	-	CTX-M-15	100	100	AY044436.1:1435-2311	CTX-M-15 is a beta-lactamase found in the Enterobacteriaceae family.	cephalosporin;penam
MA-159	5_MA-159.p00035	21989	22849	+	TEM-1	100	99.88	AL513383.1:161910-162771	TEM-1 is a broad-spectrum beta-lactamase found in many Gram-negative bacteria. Confers resistance to penicillins and first generation cephalosphorins.	cephalosporin;monobactam;penam;penem
MA-159	5_MA-159.p00035	23570	24406	-	APH(6)-Id	100	99.88	AF024602.1:3155-3992	APH(6)-Id is an aminoglycoside phosphotransferase encoded by plasmids integrative conjugative elements and chromosomal genomic islands in K. pneumoniae Salmonella spp. E. coli Shigella flexneri Providencia alcalifaciens Pseudomonas spp. V. cholerae Edwardsiella tarda Pasteurella multocida and Aeromonas bestiarum.	aminoglycoside
MA-159	5_MA-159.p00035	24406	25209	-	APH(3'')-Ib	100	99.75	AF313472.2:15593-16397	APH(3'')-Ib is an aminoglycoside phosphotransferase encoded by plasmids transposons integrative conjugative elements and chromosomes in Enterobacteriaceae and Pseudomonas spp.	aminoglycoside
MA-159	5_MA-159.p00035	25270	26085	-	sul2	100	100	AY055428.1:21084-20268	Sul2 is a sulfonamide resistant dihydropteroate synthase of Gram-negative bacteria usually found on small plasmids.	sulfonamide
MA-161	1_MA-161.p00028	5417	5749	-	Escherichia_coli_emrE	100	99.7	Z11877.1:485-818	Member of the small MDR (multidrug resistance) family of transporters; in Escherichia coli this protein provides resistance against a number of positively charged compounds including ethidium bromide and erythromycin; proton-dependent secondary transporter which exchanges protons for compound translocation.	macrolide
MA-162	6_MA-162.p00054	7963	8823	-	TEM-1	100	99.88	AL513383.1:161910-162771	TEM-1 is a broad-spectrum beta-lactamase found in many Gram-negative bacteria. Confers resistance to penicillins and first generation cephalosphorins.	cephalosporin;monobactam;penam;penem
MA-164	5_MA-164.p00082	1432	2307	+	CTX-M-15	100	100	AY044436.1:1435-2311	CTX-M-15 is a beta-lactamase found in the Enterobacteriaceae family.	cephalosporin;penam
MA-164	5_MA-164.p00082	6948	7604	+	QnrS1	100	100	DQ485529.1:0-657	QnrS1 is a plasmid-mediated quinolone resistance protein found in Shigella flexneri.	fluoroquinolone
MA-165	6_MA-165.p00064	2658	3314	-	QnrS1	100	100	DQ485529.1:0-657	QnrS1 is a plasmid-mediated quinolone resistance protein found in Shigella flexneri.	fluoroquinolone
MA-165	6_MA-165.p00064	7955	8830	-	CTX-M-15	100	100	AY044436.1:1435-2311	CTX-M-15 is a beta-lactamase found in the Enterobacteriaceae family.	cephalosporin;penam
MA-166	11_MA-166.p00110	2781	3437	-	QnrS1	100	100	DQ485529.1:0-657	QnrS1 is a plasmid-mediated quinolone resistance protein found in Shigella flexneri.	fluoroquinolone
MA-166	11_MA-166.p00110	8078	8953	-	CTX-M-15	100	100	AY044436.1:1435-2311	CTX-M-15 is a beta-lactamase found in the Enterobacteriaceae family.	cephalosporin;penam
MA-195	1_MA-195.p00007	1519	2394	+	CTX-M-15	100	100	AY044436.1:1435-2311	CTX-M-15 is a beta-lactamase found in the Enterobacteriaceae family.	cephalosporin;penam
MA-195	1_MA-195.p00007	7035	7691	+	QnrS1	100	100	DQ485529.1:0-657	QnrS1 is a plasmid-mediated quinolone resistance protein found in Shigella flexneri.	fluoroquinolone
MA-196	1_MA-196.p00002	2792	4195	+	baeS	100	99.93	AP009048.1:2165012-2166416	BaeS is a sensor kinase in the BaeSR regulatory system. While it phosphorylates BaeR to increase its activity BaeS is not necessary for overexpressed BaeR to confer resistance.	aminocoumarin;aminoglycoside
MA-196	1_MA-196.p00002	4192	4914	+	baeR	100	97.79	AP009048.1:2166412-2167135	BaeR is a response regulator that promotes the expression of MdtABC and AcrD efflux complexes.	aminocoumarin;aminoglycoside
MA-196	4_MA-196.p00028	10738	11394	-	QnrS1	100	100	DQ485529.1:0-657	QnrS1 is a plasmid-mediated quinolone resistance protein found in Shigella flexneri.	fluoroquinolone
MA-196	4_MA-196.p00028	16035	16910	-	CTX-M-15	100	100	AY044436.1:1435-2311	CTX-M-15 is a beta-lactamase found in the Enterobacteriaceae family.	cephalosporin;penam
MA-199	2_MA-199.p00015	20948	22321	+	cpxA	100	98.98	BA000007.3:4905062-4903688	CpxA is a membrane-localized sensor kinase that is activated by envelope stress. It starts a kinase cascade that activates CpxR which promotes efflux complex expression.	aminocoumarin;aminoglycoside
MA-199	6_MA-199.p00060	5135	5791	-	QnrS1	100	100	DQ485529.1:0-657	QnrS1 is a plasmid-mediated quinolone resistance protein found in Shigella flexneri.	fluoroquinolone
MA-199	6_MA-199.p00060	10432	11307	-	CTX-M-15	100	100	AY044436.1:1435-2311	CTX-M-15 is a beta-lactamase found in the Enterobacteriaceae family.	cephalosporin;penam
MA-202	1_MA-202.p00007	2781	3437	-	QnrS1	100	100	DQ485529.1:0-657	QnrS1 is a plasmid-mediated quinolone resistance protein found in Shigella flexneri.	fluoroquinolone
MA-202	1_MA-202.p00007	8078	8953	-	CTX-M-15	100	100	AY044436.1:1435-2311	CTX-M-15 is a beta-lactamase found in the Enterobacteriaceae family.	cephalosporin;penam
MA-210	3_MA-210.p00005	1519	2394	+	CTX-M-15	100	100	AY044436.1:1435-2311	CTX-M-15 is a beta-lactamase found in the Enterobacteriaceae family.	cephalosporin;penam
MA-210	3_MA-210.p00005	7035	7691	+	QnrS1	100	100	DQ485529.1:0-657	QnrS1 is a plasmid-mediated quinolone resistance protein found in Shigella flexneri.	fluoroquinolone
MA-212	9_MA-212.p00056	757	1413	-	QnrS1	100	100	DQ485529.1:0-657	QnrS1 is a plasmid-mediated quinolone resistance protein found in Shigella flexneri.	fluoroquinolone
MA-212	9_MA-212.p00056	6054	6929	-	CTX-M-15	100	100	AY044436.1:1435-2311	CTX-M-15 is a beta-lactamase found in the Enterobacteriaceae family.	cephalosporin;penam
MA-224	8_MA-224.p00056	2781	3437	-	QnrS1	100	100	DQ485529.1:0-657	QnrS1 is a plasmid-mediated quinolone resistance protein found in Shigella flexneri.	fluoroquinolone
MA-224	8_MA-224.p00056	8078	8953	-	CTX-M-15	100	100	AY044436.1:1435-2311	CTX-M-15 is a beta-lactamase found in the Enterobacteriaceae family.	cephalosporin;penam
MA-224	8_MA-224.p00056	11774	12634	+	TEM-1	100	99.88	AL513383.1:161910-162771	TEM-1 is a broad-spectrum beta-lactamase found in many Gram-negative bacteria. Confers resistance to penicillins and first generation cephalosphorins.	cephalosporin;monobactam;penam;penem
MA-233	1_MA-233.p00001	3503	3835	+	Escherichia_coli_emrE	100	98.8	Z11877.1:485-818	Member of the small MDR (multidrug resistance) family of transporters; in Escherichia coli this protein provides resistance against a number of positively charged compounds including ethidium bromide and erythromycin; proton-dependent secondary transporter which exchanges protons for compound translocation.	macrolide
MA-233	3_MA-233.p00011	2449	3105	-	QnrS4	100	100	FJ418153.1:0-657	QnrS4 is a plasmid-mediated quinolone resistance protein found in Salmonella enterica.	fluoroquinolone
MA-233	3_MA-233.p00011	7746	8621	-	CTX-M-55	100	100	DQ885477.1:0-876	CTX-M-55 is a beta-lactamase found in the Enterobacteriaceae family.	cephalosporin
MA-240	4_MA-240.p00006	3084	3959	+	CTX-M-15	100	100	AY044436.1:1435-2311	CTX-M-15 is a beta-lactamase found in the Enterobacteriaceae family.	cephalosporin;penam
MA-240	4_MA-240.p00006	8600	9256	+	QnrS1	100	100	DQ485529.1:0-657	QnrS1 is a plasmid-mediated quinolone resistance protein found in Shigella flexneri.	fluoroquinolone
MA-246	1_MA-246.p00007	28788	30020	-	Escherichia_coli_mdfA	100	97.32	JQ394987.1:0-1233	Multidrug efflux pump in E. coli. This multidrug efflux system was originally identified as the Cmr/CmlA chloramphenicol exporter.	disinfecting_agents_and_antiseptics;tetracycline
MA-246	7_MA-246.p00074	2781	3437	-	QnrS1	100	100	DQ485529.1:0-657	QnrS1 is a plasmid-mediated quinolone resistance protein found in Shigella flexneri.	fluoroquinolone
MA-246	7_MA-246.p00074	8078	8953	-	CTX-M-15	100	100	AY044436.1:1435-2311	CTX-M-15 is a beta-lactamase found in the Enterobacteriaceae family.	cephalosporin;penam
MA-249	3_MA-249.p00014	12463	13119	-	QnrS1	100	100	DQ485529.1:0-657	QnrS1 is a plasmid-mediated quinolone resistance protein found in Shigella flexneri.	fluoroquinolone
MA-249	3_MA-249.p00014	17760	18635	-	CTX-M-15	100	100	AY044436.1:1435-2311	CTX-M-15 is a beta-lactamase found in the Enterobacteriaceae family.	cephalosporin;penam
MA-252	2_MA-252.p00004	4449	5105	-	QnrS1	100	100	DQ485529.1:0-657	QnrS1 is a plasmid-mediated quinolone resistance protein found in Shigella flexneri.	fluoroquinolone
MA-252	2_MA-252.p00004	9746	10621	-	CTX-M-15	100	100	AY044436.1:1435-2311	CTX-M-15 is a beta-lactamase found in the Enterobacteriaceae family.	cephalosporin;penam
MA-253	1_MA-253.p00025	21318	21974	-	QnrS1	100	100	DQ485529.1:0-657	QnrS1 is a plasmid-mediated quinolone resistance protein found in Shigella flexneri.	fluoroquinolone
MA-253	1_MA-253.p00025	26615	27490	-	CTX-M-15	100	100	AY044436.1:1435-2311	CTX-M-15 is a beta-lactamase found in the Enterobacteriaceae family.	cephalosporin;penam
MA-257	4_MA-257.p00088	1108	1983	+	CTX-M-15	100	100	AY044436.1:1435-2311	CTX-M-15 is a beta-lactamase found in the Enterobacteriaceae family.	cephalosporin;penam
MA-257	4_MA-257.p00088	6624	7280	+	QnrS1	100	100	DQ485529.1:0-657	QnrS1 is a plasmid-mediated quinolone resistance protein found in Shigella flexneri.	fluoroquinolone
MA-266	1_MA-266.p00002	2781	3437	-	QnrS1	100	100	DQ485529.1:0-657	QnrS1 is a plasmid-mediated quinolone resistance protein found in Shigella flexneri.	fluoroquinolone
MA-266	1_MA-266.p00002	8078	8953	-	CTX-M-15	100	100	AY044436.1:1435-2311	CTX-M-15 is a beta-lactamase found in the Enterobacteriaceae family.	cephalosporin;penam
MA-266	4_MA-266.p00010	4740	5072	-	Escherichia_coli_emrE	100	92.19	Z11877.1:485-818	Member of the small MDR (multidrug resistance) family of transporters; in Escherichia coli this protein provides resistance against a number of positively charged compounds including ethidium bromide and erythromycin; proton-dependent secondary transporter which exchanges protons for compound translocation.	macrolide
MA-267	9_MA-267.p00091	2781	3437	-	QnrS1	100	100	DQ485529.1:0-657	QnrS1 is a plasmid-mediated quinolone resistance protein found in Shigella flexneri.	fluoroquinolone
MA-267	9_MA-267.p00091	8078	8953	-	CTX-M-15	100	100	AY044436.1:1435-2311	CTX-M-15 is a beta-lactamase found in the Enterobacteriaceae family.	cephalosporin;penam
MA-269	6_MA-269.p00077	2781	3437	-	QnrS1	100	100	DQ485529.1:0-657	QnrS1 is a plasmid-mediated quinolone resistance protein found in Shigella flexneri.	fluoroquinolone
MA-269	6_MA-269.p00077	8078	8953	-	CTX-M-15	100	100	AY044436.1:1435-2311	CTX-M-15 is a beta-lactamase found in the Enterobacteriaceae family.	cephalosporin;penam
MA-277	2_MA-277.p00026	10408	11064	-	QnrS1	100	100	DQ485529.1:0-657	QnrS1 is a plasmid-mediated quinolone resistance protein found in Shigella flexneri.	fluoroquinolone
MA-277	2_MA-277.p00026	15705	16580	-	CTX-M-15	100	100	AY044436.1:1435-2311	CTX-M-15 is a beta-lactamase found in the Enterobacteriaceae family.	cephalosporin;penam
MA-279	2_MA-279.p00006	3084	3959	+	CTX-M-15	100	100	AY044436.1:1435-2311	CTX-M-15 is a beta-lactamase found in the Enterobacteriaceae family.	cephalosporin;penam
MA-279	2_MA-279.p00006	8600	9256	+	QnrS1	100	100	DQ485529.1:0-657	QnrS1 is a plasmid-mediated quinolone resistance protein found in Shigella flexneri.	fluoroquinolone
MA-281	1_MA-281.p00001	2792	4195	+	baeS	100	99.93	AP009048.1:2165012-2166416	BaeS is a sensor kinase in the BaeSR regulatory system. While it phosphorylates BaeR to increase its activity BaeS is not necessary for overexpressed BaeR to confer resistance.	aminocoumarin;aminoglycoside
MA-281	1_MA-281.p00001	4192	4914	+	baeR	100	97.79	AP009048.1:2166412-2167135	BaeR is a response regulator that promotes the expression of MdtABC and AcrD efflux complexes.	aminocoumarin;aminoglycoside
MA-281	4_MA-281.p00023	10507	11163	-	QnrS1	100	100	DQ485529.1:0-657	QnrS1 is a plasmid-mediated quinolone resistance protein found in Shigella flexneri.	fluoroquinolone
MA-281	4_MA-281.p00023	15804	16679	-	CTX-M-15	100	100	AY044436.1:1435-2311	CTX-M-15 is a beta-lactamase found in the Enterobacteriaceae family.	cephalosporin;penam
MA-281	4_MA-281.p00023	19501	20361	+	TEM-1	100	99.88	AL513383.1:161910-162771	TEM-1 is a broad-spectrum beta-lactamase found in many Gram-negative bacteria. Confers resistance to penicillins and first generation cephalosphorins.	cephalosporin;monobactam;penam;penem
MA-281	4_MA-281.p00023	21082	21918	-	APH(6)-Id	100	99.88	AF024602.1:3155-3992	APH(6)-Id is an aminoglycoside phosphotransferase encoded by plasmids integrative conjugative elements and chromosomal genomic islands in K. pneumoniae Salmonella spp. E. coli Shigella flexneri Providencia alcalifaciens Pseudomonas spp. V. cholerae Edwardsiella tarda Pasteurella multocida and Aeromonas bestiarum.	aminoglycoside
MA-281	4_MA-281.p00023	21918	22721	-	APH(3'')-Ib	100	99.75	AF313472.2:15593-16397	APH(3'')-Ib is an aminoglycoside phosphotransferase encoded by plasmids transposons integrative conjugative elements and chromosomes in Enterobacteriaceae and Pseudomonas spp.	aminoglycoside
MA-281	4_MA-281.p00023	22782	23597	-	sul2	100	100	AY055428.1:21084-20268	Sul2 is a sulfonamide resistant dihydropteroate synthase of Gram-negative bacteria usually found on small plasmids.	sulfonamide
MA-282	2_MA-282.p00005	3084	3959	+	CTX-M-15	100	100	AY044436.1:1435-2311	CTX-M-15 is a beta-lactamase found in the Enterobacteriaceae family.	cephalosporin;penam
MA-282	2_MA-282.p00005	8600	9256	+	QnrS1	100	100	DQ485529.1:0-657	QnrS1 is a plasmid-mediated quinolone resistance protein found in Shigella flexneri.	fluoroquinolone
MA-283	5_MA-283.p00109	2781	3437	-	QnrS1	100	100	DQ485529.1:0-657	QnrS1 is a plasmid-mediated quinolone resistance protein found in Shigella flexneri.	fluoroquinolone
MA-283	5_MA-283.p00109	8078	8953	-	CTX-M-15	100	100	AY044436.1:1435-2311	CTX-M-15 is a beta-lactamase found in the Enterobacteriaceae family.	cephalosporin;penam
MA-284	6_MA-284.p00087	1333	2208	+	CTX-M-15	100	100	AY044436.1:1435-2311	CTX-M-15 is a beta-lactamase found in the Enterobacteriaceae family.	cephalosporin;penam
MA-284	6_MA-284.p00087	6849	7505	+	QnrS1	100	100	DQ485529.1:0-657	QnrS1 is a plasmid-mediated quinolone resistance protein found in Shigella flexneri.	fluoroquinolone
MA-286	5_MA-286.p00055	10507	11163	-	QnrS1	100	100	DQ485529.1:0-657	QnrS1 is a plasmid-mediated quinolone resistance protein found in Shigella flexneri.	fluoroquinolone
MA-286	5_MA-286.p00055	15804	16679	-	CTX-M-15	100	100	AY044436.1:1435-2311	CTX-M-15 is a beta-lactamase found in the Enterobacteriaceae family.	cephalosporin;penam
MA-286	5_MA-286.p00055	19501	20361	+	TEM-1	100	99.88	AL513383.1:161910-162771	TEM-1 is a broad-spectrum beta-lactamase found in many Gram-negative bacteria. Confers resistance to penicillins and first generation cephalosphorins.	cephalosporin;monobactam;penam;penem
MA-286	5_MA-286.p00055	21082	21918	-	APH(6)-Id	100	99.88	AF024602.1:3155-3992	APH(6)-Id is an aminoglycoside phosphotransferase encoded by plasmids integrative conjugative elements and chromosomal genomic islands in K. pneumoniae Salmonella spp. E. coli Shigella flexneri Providencia alcalifaciens Pseudomonas spp. V. cholerae Edwardsiella tarda Pasteurella multocida and Aeromonas bestiarum.	aminoglycoside
MA-286	5_MA-286.p00055	21918	22721	-	APH(3'')-Ib	100	99.75	AF313472.2:15593-16397	APH(3'')-Ib is an aminoglycoside phosphotransferase encoded by plasmids transposons integrative conjugative elements and chromosomes in Enterobacteriaceae and Pseudomonas spp.	aminoglycoside
MA-286	5_MA-286.p00055	22782	23597	-	sul2	100	100	AY055428.1:21084-20268	Sul2 is a sulfonamide resistant dihydropteroate synthase of Gram-negative bacteria usually found on small plasmids.	sulfonamide
MA-289	5_MA-289.p00011	544	1419	+	CTX-M-15	100	100	AY044436.1:1435-2311	CTX-M-15 is a beta-lactamase found in the Enterobacteriaceae family.	cephalosporin;penam
MA-289	5_MA-289.p00011	6060	6716	+	QnrS1	100	100	DQ485529.1:0-657	QnrS1 is a plasmid-mediated quinolone resistance protein found in Shigella flexneri.	fluoroquinolone
MA-291	5_MA-291.p00023	27173	28405	-	Escherichia_coli_mdfA	100	96.92	JQ394987.1:0-1233	Multidrug efflux pump in E. coli. This multidrug efflux system was originally identified as the Cmr/CmlA chloramphenicol exporter.	disinfecting_agents_and_antiseptics;tetracycline
MA-291	8_MA-291.p00036	3996	4652	-	QnrS1	100	100	DQ485529.1:0-657	QnrS1 is a plasmid-mediated quinolone resistance protein found in Shigella flexneri.	fluoroquinolone
MA-291	8_MA-291.p00036	9293	10168	-	CTX-M-15	100	100	AY044436.1:1435-2311	CTX-M-15 is a beta-lactamase found in the Enterobacteriaceae family.	cephalosporin;penam
MA-293	7_MA-293.p00082	1462	2337	+	CTX-M-15	100	100	AY044436.1:1435-2311	CTX-M-15 is a beta-lactamase found in the Enterobacteriaceae family.	cephalosporin;penam
MA-293	7_MA-293.p00082	6978	7634	+	QnrS1	100	100	DQ485529.1:0-657	QnrS1 is a plasmid-mediated quinolone resistance protein found in Shigella flexneri.	fluoroquinolone
MA-295	1_MA-295.p00001	1462	2337	+	CTX-M-15	100	100	AY044436.1:1435-2311	CTX-M-15 is a beta-lactamase found in the Enterobacteriaceae family.	cephalosporin;penam
MA-295	1_MA-295.p00001	6978	7634	+	QnrS1	100	100	DQ485529.1:0-657	QnrS1 is a plasmid-mediated quinolone resistance protein found in Shigella flexneri.	fluoroquinolone
MA-297	2_MA-297.p00083	1375	2250	+	CTX-M-15	100	100	AY044436.1:1435-2311	CTX-M-15 is a beta-lactamase found in the Enterobacteriaceae family.	cephalosporin;penam
MA-297	2_MA-297.p00083	6891	7547	+	QnrS1	100	100	DQ485529.1:0-657	QnrS1 is a plasmid-mediated quinolone resistance protein found in Shigella flexneri.	fluoroquinolone
MA-301	3_MA-301.p00009	1519	2394	+	CTX-M-15	100	100	AY044436.1:1435-2311	CTX-M-15 is a beta-lactamase found in the Enterobacteriaceae family.	cephalosporin;penam
MA-301	3_MA-301.p00009	7035	7691	+	QnrS1	100	100	DQ485529.1:0-657	QnrS1 is a plasmid-mediated quinolone resistance protein found in Shigella flexneri.	fluoroquinolone
MA-301	4_MA-301.p00018	2219	2551	-	Escherichia_coli_emrE	100	98.8	Z11877.1:485-818	Member of the small MDR (multidrug resistance) family of transporters; in Escherichia coli this protein provides resistance against a number of positively charged compounds including ethidium bromide and erythromycin; proton-dependent secondary transporter which exchanges protons for compound translocation.	macrolide
MA-302	6_MA-302.p00098	2781	3437	-	QnrS1	100	100	DQ485529.1:0-657	QnrS1 is a plasmid-mediated quinolone resistance protein found in Shigella flexneri.	fluoroquinolone
MA-302	6_MA-302.p00098	8078	8953	-	CTX-M-15	100	100	AY044436.1:1435-2311	CTX-M-15 is a beta-lactamase found in the Enterobacteriaceae family.	cephalosporin;penam
MA-303	7_MA-303.p00120	2781	3437	-	QnrS1	100	100	DQ485529.1:0-657	QnrS1 is a plasmid-mediated quinolone resistance protein found in Shigella flexneri.	fluoroquinolone
MA-303	7_MA-303.p00120	8078	8953	-	CTX-M-15	100	100	AY044436.1:1435-2311	CTX-M-15 is a beta-lactamase found in the Enterobacteriaceae family.	cephalosporin;penam
MA-304	3_MA-304.p00021	11346	12002	-	QnrS1	100	100	DQ485529.1:0-657	QnrS1 is a plasmid-mediated quinolone resistance protein found in Shigella flexneri.	fluoroquinolone
MA-304	3_MA-304.p00021	16643	17518	-	CTX-M-15	100	100	AY044436.1:1435-2311	CTX-M-15 is a beta-lactamase found in the Enterobacteriaceae family.	cephalosporin;penam
MA-304	3_MA-304.p00021	33021	33787	+	Escherichia_coli_mdfA	62.21	97.65	JQ394987.1:0-1233	Multidrug efflux pump in E. coli. This multidrug efflux system was originally identified as the Cmr/CmlA chloramphenicol exporter.	disinfecting_agents_and_antiseptics;tetracycline
MA-305	5_MA-305.p00029	2781	3437	-	QnrS1	100	100	DQ485529.1:0-657	QnrS1 is a plasmid-mediated quinolone resistance protein found in Shigella flexneri.	fluoroquinolone
MA-305	5_MA-305.p00029	8078	8953	-	CTX-M-15	100	100	AY044436.1:1435-2311	CTX-M-15 is a beta-lactamase found in the Enterobacteriaceae family.	cephalosporin;penam
MA-306	10_MA-306.p00078	7078	7734	-	QnrS1	100	100	DQ485529.1:0-657	QnrS1 is a plasmid-mediated quinolone resistance protein found in Shigella flexneri.	fluoroquinolone
MA-306	10_MA-306.p00078	12375	13250	-	CTX-M-15	100	100	AY044436.1:1435-2311	CTX-M-15 is a beta-lactamase found in the Enterobacteriaceae family.	cephalosporin;penam
MA-309	8_MA-309.p00062	2781	3437	-	QnrS1	100	100	DQ485529.1:0-657	QnrS1 is a plasmid-mediated quinolone resistance protein found in Shigella flexneri.	fluoroquinolone
MA-309	8_MA-309.p00062	8078	8953	-	CTX-M-15	100	100	AY044436.1:1435-2311	CTX-M-15 is a beta-lactamase found in the Enterobacteriaceae family.	cephalosporin;penam
MA-324	4_MA-324.p00083	2781	3437	-	QnrS1	100	100	DQ485529.1:0-657	QnrS1 is a plasmid-mediated quinolone resistance protein found in Shigella flexneri.	fluoroquinolone
MA-324	4_MA-324.p00083	8078	8953	-	CTX-M-15	100	100	AY044436.1:1435-2311	CTX-M-15 is a beta-lactamase found in the Enterobacteriaceae family.	cephalosporin;penam
MA-328	6_MA-328.p00034	1	657	-	QnrS1	100	100	DQ485529.1:0-657	QnrS1 is a plasmid-mediated quinolone resistance protein found in Shigella flexneri.	fluoroquinolone
MA-328	6_MA-328.p00034	5298	6173	-	CTX-M-15	100	100	AY044436.1:1435-2311	CTX-M-15 is a beta-lactamase found in the Enterobacteriaceae family.	cephalosporin;penam
MA-343	9_MA-343.p00025	2781	3437	-	QnrS1	100	100	DQ485529.1:0-657	QnrS1 is a plasmid-mediated quinolone resistance protein found in Shigella flexneri.	fluoroquinolone
MA-343	9_MA-343.p00025	8078	8953	-	CTX-M-15	100	100	AY044436.1:1435-2311	CTX-M-15 is a beta-lactamase found in the Enterobacteriaceae family.	cephalosporin;penam
MA-365	3_MA-365.p00031	5378	6034	-	QnrS1	100	100	DQ485529.1:0-657	QnrS1 is a plasmid-mediated quinolone resistance protein found in Shigella flexneri.	fluoroquinolone
MA-365	3_MA-365.p00031	10675	11550	-	CTX-M-15	100	100	AY044436.1:1435-2311	CTX-M-15 is a beta-lactamase found in the Enterobacteriaceae family.	cephalosporin;penam
MA-367	4_MA-367.p00069	1519	2394	+	CTX-M-15	100	100	AY044436.1:1435-2311	CTX-M-15 is a beta-lactamase found in the Enterobacteriaceae family.	cephalosporin;penam
MA-367	4_MA-367.p00069	7035	7691	+	QnrS1	100	100	DQ485529.1:0-657	QnrS1 is a plasmid-mediated quinolone resistance protein found in Shigella flexneri.	fluoroquinolone
MA-374	2_MA-374.p00008	27361	28593	-	Escherichia_coli_mdfA	100	98.38	JQ394987.1:0-1233	Multidrug efflux pump in E. coli. This multidrug efflux system was originally identified as the Cmr/CmlA chloramphenicol exporter.	disinfecting_agents_and_antiseptics;tetracycline
MA-375	6_MA-375.p00027	12030	12503	+	dfrA1	100	100	KJ541681.1:19526-20000	dfrA1 is an integron-encoded dihydrofolate reductase.	diaminopyrimidine
MA-375	6_MA-375.p00027	12586	13387	+	ANT(3'')-IIa	82.51	100	X02340.1:222-1194	ANT(3'')-IIa is a aminoglycoside nucleotidyltransferase identified in Acinetobacter spp. via horizontal gene transfer mechanisms.	aminoglycoside
MA-375	6_MA-375.p00027	13557	13889	+	qacL	100	91.59	DQ149925.1:188-521	A subunit of the qac multidrug efflux pump in Vibrio cholerae.	disinfecting_agents_and_antiseptics
MA-375	6_MA-375.p00027	15069	15860	-	sul3	100	100	FJ196385.1:9323-8531	Sul3 is a sulfonamide resistant dihydropteroate synthase similar to Sul1 and Sul2. Its resistance gene was found encoded in E. coli plasmid DNA of sulfonamide resistant isolates.	sulfonamide
MA-375	6_MA-375.p00027	19505	20161	+	QnrS1	100	100	DQ485529.1:0-657	QnrS1 is a plasmid-mediated quinolone resistance protein found in Shigella flexneri.	fluoroquinolone
MA-375	6_MA-375.p00027	24741	25987	+	tet(A)	97.8	99.92	AF534183.1:2970-4245	TetA is a tetracycline efflux pump found in many species of Gram-negative bacteria.	tetracycline
MA-376	2_MA-376.p00016	92038	92913	-	CTX-M-55	100	100	DQ885477.1:0-876	CTX-M-55 is a beta-lactamase found in the Enterobacteriaceae family.	cephalosporin
MA-378	5_MA-378.p00060	5181	5837	-	QnrS1	100	100	DQ485529.1:0-657	QnrS1 is a plasmid-mediated quinolone resistance protein found in Shigella flexneri.	fluoroquinolone
MA-378	5_MA-378.p00060	10478	11353	-	CTX-M-15	100	100	AY044436.1:1435-2311	CTX-M-15 is a beta-lactamase found in the Enterobacteriaceae family.	cephalosporin;penam
MA-378	5_MA-378.p00060	14174	15034	+	TEM-1	100	99.88	AL513383.1:161910-162771	TEM-1 is a broad-spectrum beta-lactamase found in many Gram-negative bacteria. Confers resistance to penicillins and first generation cephalosphorins.	cephalosporin;monobactam;penam;penem
MA-378	5_MA-378.p00060	16370	17616	-	tet(A)	97.8	99.36	AF534183.1:2970-4245	TetA is a tetracycline efflux pump found in many species of Gram-negative bacteria.	tetracycline
MA-378	5_MA-378.p00060	19531	20367	-	APH(6)-Id	100	99.88	AF024602.1:3155-3992	APH(6)-Id is an aminoglycoside phosphotransferase encoded by plasmids integrative conjugative elements and chromosomal genomic islands in K. pneumoniae Salmonella spp. E. coli Shigella flexneri Providencia alcalifaciens Pseudomonas spp. V. cholerae Edwardsiella tarda Pasteurella multocida and Aeromonas bestiarum.	aminoglycoside
MA-378	5_MA-378.p00060	20367	21170	-	APH(3'')-Ib	100	99.75	AF313472.2:15593-16397	APH(3'')-Ib is an aminoglycoside phosphotransferase encoded by plasmids transposons integrative conjugative elements and chromosomes in Enterobacteriaceae and Pseudomonas spp.	aminoglycoside
MA-378	5_MA-378.p00060	21231	22046	-	sul2	100	100	AY055428.1:21084-20268	Sul2 is a sulfonamide resistant dihydropteroate synthase of Gram-negative bacteria usually found on small plasmids.	sulfonamide
MA-379	2_MA-379.p00001	1519	2394	+	CTX-M-15	100	100	AY044436.1:1435-2311	CTX-M-15 is a beta-lactamase found in the Enterobacteriaceae family.	cephalosporin;penam
MA-379	2_MA-379.p00001	7035	7691	+	QnrS1	100	100	DQ485529.1:0-657	QnrS1 is a plasmid-mediated quinolone resistance protein found in Shigella flexneri.	fluoroquinolone
MA-381	1_MA-381.p00025	1	333	-	Escherichia_coli_emrE	100	98.8	Z11877.1:485-818	Member of the small MDR (multidrug resistance) family of transporters; in Escherichia coli this protein provides resistance against a number of positively charged compounds including ethidium bromide and erythromycin; proton-dependent secondary transporter which exchanges protons for compound translocation.	macrolide
MA-381	5_MA-381.p00095	2781	3437	-	QnrS1	100	100	DQ485529.1:0-657	QnrS1 is a plasmid-mediated quinolone resistance protein found in Shigella flexneri.	fluoroquinolone
MA-381	5_MA-381.p00095	8078	8953	-	CTX-M-15	100	100	AY044436.1:1435-2311	CTX-M-15 is a beta-lactamase found in the Enterobacteriaceae family.	cephalosporin;penam
MA-406	2_MA-406.p00036	4681	5913	+	Escherichia_coli_mdfA	100	97.32	JQ394987.1:0-1233	Multidrug efflux pump in E. coli. This multidrug efflux system was originally identified as the Cmr/CmlA chloramphenicol exporter.	disinfecting_agents_and_antiseptics;tetracycline
MA-406	3_MA-406.p00045	18202	19575	+	cpxA	100	98.18	BA000007.3:4905062-4903688	CpxA is a membrane-localized sensor kinase that is activated by envelope stress. It starts a kinase cascade that activates CpxR which promotes efflux complex expression.	aminocoumarin;aminoglycoside
MA-406	5_MA-406.p00050	2781	3437	-	QnrS1	100	100	DQ485529.1:0-657	QnrS1 is a plasmid-mediated quinolone resistance protein found in Shigella flexneri.	fluoroquinolone
MA-406	5_MA-406.p00050	8078	8953	-	CTX-M-15	100	100	AY044436.1:1435-2311	CTX-M-15 is a beta-lactamase found in the Enterobacteriaceae family.	cephalosporin;penam
MA-406	5_MA-406.p00050	12841	13701	+	TEM-1	100	99.88	AL513383.1:161910-162771	TEM-1 is a broad-spectrum beta-lactamase found in many Gram-negative bacteria. Confers resistance to penicillins and first generation cephalosphorins.	cephalosporin;monobactam;penam;penem
MA-406	5_MA-406.p00050	14422	15258	-	APH(6)-Id	100	99.88	AF024602.1:3155-3992	APH(6)-Id is an aminoglycoside phosphotransferase encoded by plasmids integrative conjugative elements and chromosomal genomic islands in K. pneumoniae Salmonella spp. E. coli Shigella flexneri Providencia alcalifaciens Pseudomonas spp. V. cholerae Edwardsiella tarda Pasteurella multocida and Aeromonas bestiarum.	aminoglycoside
MA-406	5_MA-406.p00050	15258	16061	-	APH(3'')-Ib	100	99.75	AF313472.2:15593-16397	APH(3'')-Ib is an aminoglycoside phosphotransferase encoded by plasmids transposons integrative conjugative elements and chromosomes in Enterobacteriaceae and Pseudomonas spp.	aminoglycoside
MA-406	5_MA-406.p00050	16122	16937	-	sul2	100	100	AY055428.1:21084-20268	Sul2 is a sulfonamide resistant dihydropteroate synthase of Gram-negative bacteria usually found on small plasmids.	sulfonamide
MA-413	6_MA-413.p00022	8316	9191	+	CTX-M-15	100	100	AY044436.1:1435-2311	CTX-M-15 is a beta-lactamase found in the Enterobacteriaceae family.	cephalosporin;penam
MA-413	6_MA-413.p00022	13832	14488	+	QnrS1	100	100	DQ485529.1:0-657	QnrS1 is a plasmid-mediated quinolone resistance protein found in Shigella flexneri.	fluoroquinolone
MA-423	4_MA-423.p00083	4312	5187	+	CTX-M-15	100	100	AY044436.1:1435-2311	CTX-M-15 is a beta-lactamase found in the Enterobacteriaceae family.	cephalosporin;penam
MA-423	4_MA-423.p00083	9828	10484	+	QnrS1	100	100	DQ485529.1:0-657	QnrS1 is a plasmid-mediated quinolone resistance protein found in Shigella flexneri.	fluoroquinolone
MA-424	5_MA-424.p00026	27164	28396	-	Escherichia_coli_mdfA	100	96.92	JQ394987.1:0-1233	Multidrug efflux pump in E. coli. This multidrug efflux system was originally identified as the Cmr/CmlA chloramphenicol exporter.	disinfecting_agents_and_antiseptics;tetracycline
MA-424	8_MA-424.p00038	3996	4652	-	QnrS1	100	100	DQ485529.1:0-657	QnrS1 is a plasmid-mediated quinolone resistance protein found in Shigella flexneri.	fluoroquinolone
MA-424	8_MA-424.p00038	9293	10168	-	CTX-M-15	100	100	AY044436.1:1435-2311	CTX-M-15 is a beta-lactamase found in the Enterobacteriaceae family.	cephalosporin;penam
MA-425	2_MA-425.p00022	28485	29717	-	Escherichia_coli_mdfA	100	97.24	JQ394987.1:0-1233	Multidrug efflux pump in E. coli. This multidrug efflux system was originally identified as the Cmr/CmlA chloramphenicol exporter.	disinfecting_agents_and_antiseptics;tetracycline
MA-425	3_MA-425.p00035	10507	11163	-	QnrS1	100	100	DQ485529.1:0-657	QnrS1 is a plasmid-mediated quinolone resistance protein found in Shigella flexneri.	fluoroquinolone
MA-425	3_MA-425.p00035	15804	16679	-	CTX-M-15	100	100	AY044436.1:1435-2311	CTX-M-15 is a beta-lactamase found in the Enterobacteriaceae family.	cephalosporin;penam
MA-425	3_MA-425.p00035	19501	20361	+	TEM-1	100	99.88	AL513383.1:161910-162771	TEM-1 is a broad-spectrum beta-lactamase found in many Gram-negative bacteria. Confers resistance to penicillins and first generation cephalosphorins.	cephalosporin;monobactam;penam;penem
MA-425	3_MA-425.p00035	21082	21918	-	APH(6)-Id	100	99.88	AF024602.1:3155-3992	APH(6)-Id is an aminoglycoside phosphotransferase encoded by plasmids integrative conjugative elements and chromosomal genomic islands in K. pneumoniae Salmonella spp. E. coli Shigella flexneri Providencia alcalifaciens Pseudomonas spp. V. cholerae Edwardsiella tarda Pasteurella multocida and Aeromonas bestiarum.	aminoglycoside
MA-425	3_MA-425.p00035	21918	22721	-	APH(3'')-Ib	100	99.75	AF313472.2:15593-16397	APH(3'')-Ib is an aminoglycoside phosphotransferase encoded by plasmids transposons integrative conjugative elements and chromosomes in Enterobacteriaceae and Pseudomonas spp.	aminoglycoside
MA-425	3_MA-425.p00035	22782	23597	-	sul2	100	100	AY055428.1:21084-20268	Sul2 is a sulfonamide resistant dihydropteroate synthase of Gram-negative bacteria usually found on small plasmids.	sulfonamide
MA-433	2_MA-433.p00001	3757	4413	-	QnrS1	100	100	DQ485529.1:0-657	QnrS1 is a plasmid-mediated quinolone resistance protein found in Shigella flexneri.	fluoroquinolone
MA-433	2_MA-433.p00001	9054	9929	-	CTX-M-15	100	100	AY044436.1:1435-2311	CTX-M-15 is a beta-lactamase found in the Enterobacteriaceae family.	cephalosporin;penam
MA-433	5_MA-433.p00015	8036	8368	-	Escherichia_coli_emrE	100	98.8	Z11877.1:485-818	Member of the small MDR (multidrug resistance) family of transporters; in Escherichia coli this protein provides resistance against a number of positively charged compounds including ethidium bromide and erythromycin; proton-dependent secondary transporter which exchanges protons for compound translocation.	macrolide
MA-434	2_MA-434.p00052	10507	11163	-	QnrS1	100	100	DQ485529.1:0-657	QnrS1 is a plasmid-mediated quinolone resistance protein found in Shigella flexneri.	fluoroquinolone
MA-434	2_MA-434.p00052	15804	16679	-	CTX-M-15	100	100	AY044436.1:1435-2311	CTX-M-15 is a beta-lactamase found in the Enterobacteriaceae family.	cephalosporin;penam
MA-434	2_MA-434.p00052	19501	20361	+	TEM-1	100	99.88	AL513383.1:161910-162771	TEM-1 is a broad-spectrum beta-lactamase found in many Gram-negative bacteria. Confers resistance to penicillins and first generation cephalosphorins.	cephalosporin;monobactam;penam;penem
MA-434	2_MA-434.p00052	21082	21918	-	APH(6)-Id	100	99.88	AF024602.1:3155-3992	APH(6)-Id is an aminoglycoside phosphotransferase encoded by plasmids integrative conjugative elements and chromosomal genomic islands in K. pneumoniae Salmonella spp. E. coli Shigella flexneri Providencia alcalifaciens Pseudomonas spp. V. cholerae Edwardsiella tarda Pasteurella multocida and Aeromonas bestiarum.	aminoglycoside
MA-434	2_MA-434.p00052	21918	22721	-	APH(3'')-Ib	100	99.75	AF313472.2:15593-16397	APH(3'')-Ib is an aminoglycoside phosphotransferase encoded by plasmids transposons integrative conjugative elements and chromosomes in Enterobacteriaceae and Pseudomonas spp.	aminoglycoside
MA-434	2_MA-434.p00052	22782	23597	-	sul2	100	100	AY055428.1:21084-20268	Sul2 is a sulfonamide resistant dihydropteroate synthase of Gram-negative bacteria usually found on small plasmids.	sulfonamide
MA-443	1_MA-443.p00044	2781	3437	-	QnrS1	100	100	DQ485529.1:0-657	QnrS1 is a plasmid-mediated quinolone resistance protein found in Shigella flexneri.	fluoroquinolone
MA-443	1_MA-443.p00044	8078	8953	-	CTX-M-15	100	100	AY044436.1:1435-2311	CTX-M-15 is a beta-lactamase found in the Enterobacteriaceae family.	cephalosporin;penam
MA-444	3_MA-444.p00019	2781	3437	-	QnrS1	100	100	DQ485529.1:0-657	QnrS1 is a plasmid-mediated quinolone resistance protein found in Shigella flexneri.	fluoroquinolone
MA-444	3_MA-444.p00019	8078	8953	-	CTX-M-15	100	100	AY044436.1:1435-2311	CTX-M-15 is a beta-lactamase found in the Enterobacteriaceae family.	cephalosporin;penam
MA-445	5_MA-445.p00089	757	1413	-	QnrS1	100	100	DQ485529.1:0-657	QnrS1 is a plasmid-mediated quinolone resistance protein found in Shigella flexneri.	fluoroquinolone
MA-445	5_MA-445.p00089	6054	6929	-	CTX-M-15	100	100	AY044436.1:1435-2311	CTX-M-15 is a beta-lactamase found in the Enterobacteriaceae family.	cephalosporin;penam
MA-445	5_MA-445.p00089	9751	10611	+	TEM-1	100	99.88	AL513383.1:161910-162771	TEM-1 is a broad-spectrum beta-lactamase found in many Gram-negative bacteria. Confers resistance to penicillins and first generation cephalosphorins.	cephalosporin;monobactam;penam;penem
MA-445	5_MA-445.p00089	11332	12168	-	APH(6)-Id	100	99.88	AF024602.1:3155-3992	APH(6)-Id is an aminoglycoside phosphotransferase encoded by plasmids integrative conjugative elements and chromosomal genomic islands in K. pneumoniae Salmonella spp. E. coli Shigella flexneri Providencia alcalifaciens Pseudomonas spp. V. cholerae Edwardsiella tarda Pasteurella multocida and Aeromonas bestiarum.	aminoglycoside
MA-445	5_MA-445.p00089	12168	12971	-	APH(3'')-Ib	100	99.75	AF313472.2:15593-16397	APH(3'')-Ib is an aminoglycoside phosphotransferase encoded by plasmids transposons integrative conjugative elements and chromosomes in Enterobacteriaceae and Pseudomonas spp.	aminoglycoside
MA-445	5_MA-445.p00089	13032	13847	-	sul2	100	100	AY055428.1:21084-20268	Sul2 is a sulfonamide resistant dihydropteroate synthase of Gram-negative bacteria usually found on small plasmids.	sulfonamide

## Sheet: Phage-Heavy-Metals-Resistance
Parent ID	Source	Phage contig locus	START	END	STRAND	GENE	%COVERAGE	%IDENTITY	ACCESSION	PRODUCT	RESISTANCE
MA-109	Human	6_MA-109.p00030	3511	3840	+	EMRE_ECOLI	100	81.82		EMRE_ECOLI P23895 Multidrug transporter EmrE OS=Escherichia coli (strain K12) GN=emrE PE=1 SV=1
MA-114	Human	6_MA-114.p00030	3511	3840	+	EMRE_ECOLI	100	81.82		EMRE_ECOLI P23895 Multidrug transporter EmrE OS=Escherichia coli (strain K12) GN=emrE PE=1 SV=1
MA-117	Human	4_MA-117.p00030	3511	3840	+	EMRE_ECOLI	100	81.82		EMRE_ECOLI P23895 Multidrug transporter EmrE OS=Escherichia coli (strain K12) GN=emrE PE=1 SV=1
MA-151	Human	3_MA-151.p00020	4	333	-	EMRE_ECOLI	100	83.03		EMRE_ECOLI P23895 Multidrug transporter EmrE OS=Escherichia coli (strain K12) GN=emrE PE=1 SV=1
MA-161	Human	1_MA-161.p00028	5420	5749	-	EMRE_ECOLI	100	82.12		EMRE_ECOLI P23895 Multidrug transporter EmrE OS=Escherichia coli (strain K12) GN=emrE PE=1 SV=1
MA-233	Cattle	1_MA-233.p00001	3503	3832	+	EMRE_ECOLI	100	83.03		EMRE_ECOLI P23895 Multidrug transporter EmrE OS=Escherichia coli (strain K12) GN=emrE PE=1 SV=1
MA-266	Cattle	4_MA-266.p00010	4755	5072	-	EMRE_ECOLI	96.36	80.19		EMRE_ECOLI P23895 Multidrug transporter EmrE OS=Escherichia coli (strain K12) GN=emrE PE=1 SV=1
MA-301	Cattle	4_MA-301.p00018	2222	2551	-	EMRE_ECOLI	100	81.82		EMRE_ECOLI P23895 Multidrug transporter EmrE OS=Escherichia coli (strain K12) GN=emrE PE=1 SV=1
MA-381	Human	1_MA-381.p00025	4	333	-	EMRE_ECOLI	100	81.82		EMRE_ECOLI P23895 Multidrug transporter EmrE OS=Escherichia coli (strain K12) GN=emrE PE=1 SV=1
MA-433	Environment	5_MA-433.p00015	8039	8368	-	EMRE_ECOLI	100	83.03		EMRE_ECOLI P23895 Multidrug transporter EmrE OS=Escherichia coli (strain K12) GN=emrE PE=1 SV=1

## Sheet: Phage-virulence_genes
Parent ID	Phage contig locus	START	END	STRAND	GENE	%COVERAGE	%IDENTITY	ACCESSION	PRODUCT	RESISTANCE
MA-104	6_MA-104.p00107	7069	7431	-	gtrA	100	90.91	NP_706257	(gtrA) bactoprenol-linked glucose translocase/flippase [LPS (VF0124) - Immune modulation (VFC0258)] [Shigella flexneri 2a str. 301]
MA-109	3_MA-109.p00008	10661	12560	-	espL1	100	97.53		(espL1) Type III secretion system effector espL1 [TTSS secreted effectors (VF1111) - Effector delivery system (VFC0086)] [Escherichia coli O55:H7 str. CB9615]
MA-114	3_MA-114.p00007	10661	12560	-	espL1	100	97.53		(espL1) Type III secretion system effector espL1 [TTSS secreted effectors (VF1111) - Effector delivery system (VFC0086)] [Escherichia coli O55:H7 str. CB9615]
MA-117	3_MA-117.p00005	10661	12560	-	espL1	100	97.53		(espL1) Type III secretion system effector espL1 [TTSS secreted effectors (VF1111) - Effector delivery system (VFC0086)] [Escherichia coli O55:H7 str. CB9615]
MA-118	5_MA-118.p00066	18505	19107	+	fimB	100	97.84	WP_000790574	(fimB) Type 1 fimbriae Regulatory protein fimB [Type 1 fimbriae (VF0221) - Adherence (VFC0001)] [Escherichia coli CFT073]
MA-118	5_MA-118.p00066	19585	20181	+	fimE	100	98.66	WP_000044711	(fimE) Type 1 fimbriae Regulatory protein fimE [Type 1 fimbriae (VF0221) - Adherence (VFC0001)] [Escherichia coli CFT073]
MA-162	9_MA-162.p00091	6978	7340	+	gtrA	100	90.36	NP_706257	(gtrA) bactoprenol-linked glucose translocase/flippase [LPS (VF0124) - Immune modulation (VFC0258)] [Shigella flexneri 2a str. 301]
MA-166	10_MA-166.p00106	10538	11140	+	fimB	100	97.68	WP_000790574	(fimB) Type 1 fimbriae Regulatory protein fimB [Type 1 fimbriae (VF0221) - Adherence (VFC0001)] [Escherichia coli CFT073]
MA-195	2_MA-195.p00015	18080	18442	+	gtrA	100	91.46	NP_706257	(gtrA) bactoprenol-linked glucose translocase/flippase [LPS (VF0124) - Immune modulation (VFC0258)] [Shigella flexneri 2a str. 301]
MA-210	2_MA-210.p00004	18080	18442	+	gtrA	100	91.46	NP_706257	(gtrA) bactoprenol-linked glucose translocase/flippase [LPS (VF0124) - Immune modulation (VFC0258)] [Shigella flexneri 2a str. 301]
MA-253	5_MA-253.p00094	1	597	-	fimE	100	98.83	WP_000044711	(fimE) Type 1 fimbriae Regulatory protein fimE [Type 1 fimbriae (VF0221) - Adherence (VFC0001)] [Escherichia coli CFT073]
MA-253	5_MA-253.p00094	1075	1677	-	fimB	100	97.84	WP_000790574	(fimB) Type 1 fimbriae Regulatory protein fimB [Type 1 fimbriae (VF0221) - Adherence (VFC0001)] [Escherichia coli CFT073]
MA-291	1_MA-291.p00004	1	597	-	fimE	100	99.33	WP_000044711	(fimE) Type 1 fimbriae Regulatory protein fimE [Type 1 fimbriae (VF0221) - Adherence (VFC0001)] [Escherichia coli CFT073]
MA-291	1_MA-291.p00004	1074	1675	-	fimB	99.83	97.35	WP_000790574	(fimB) Type 1 fimbriae Regulatory protein fimB [Type 1 fimbriae (VF0221) - Adherence (VFC0001)] [Escherichia coli CFT073]
MA-295	7_MA-295.p00059	1	1403	+	gndA	99.72	93.44	WP_014907233	(gndA) NADP-dependent phosphogluconate dehydrogenase [Capsule (VF0560) - Immune modulation (VFC0258)] [Klebsiella pneumoniae subsp. pneumoniae NTUH-K2044]
MA-295	7_MA-295.p00059	6020	7186	+	ugd	100	95.2	WP_004175261	(ugd) UDP-glucose 6-dehydrogenase [Capsule (VF0560) - Immune modulation (VFC0258)] [Klebsiella pneumoniae subsp. pneumoniae NTUH-K2044]
MA-306	5_MA-306.p00030	606	1234	-	KP1_RS17355	99.84	93	WP_014907219	(KP1_RS17355) phosphatase PAP2 family protein [Capsule (VF0560) - Immune modulation (VFC0258)] [Klebsiella pneumoniae subsp. pneumoniae NTUH-K2044]
MA-306	5_MA-306.p00030	1628	2518	-	galF	100	94.5	WP_001741945	(galF) GalU regulator GalF [Capsule (VF0560) - Immune modulation (VFC0258)] [Klebsiella pneumoniae subsp. pneumoniae NTUH-K2044]
MA-365	9_MA-365.p00149	4407	5573	+	ugd	100	95.2	WP_004175261	(ugd) UDP-glucose 6-dehydrogenase [Capsule (VF0560) - Immune modulation (VFC0258)] [Klebsiella pneumoniae subsp. pneumoniae NTUH-K2044]
MA-375	1_MA-375.p00001	2556	2918	+	gtrA	100	90.63	NP_706257	(gtrA) bactoprenol-linked glucose translocase/flippase [LPS (VF0124) - Immune modulation (VFC0258)] [Shigella flexneri 2a str. 301]
MA-379	5_MA-379.p00008	1327	2217	-	galF	100	98.77	WP_001741945	(galF) GalU regulator GalF [Capsule (VF0560) - Immune modulation (VFC0258)] [Klebsiella pneumoniae subsp. pneumoniae NTUH-K2044]
MA-379	7_MA-379.p00048	3865	5031	+	ugd	100	95.2	WP_004175261	(ugd) UDP-glucose 6-dehydrogenase [Capsule (VF0560) - Immune modulation (VFC0258)] [Klebsiella pneumoniae subsp. pneumoniae NTUH-K2044]
MA-387	4_MA-387.p00028	1258	2148	-	galF	100	98.77	WP_001741945	(galF) GalU regulator GalF [Capsule (VF0560) - Immune modulation (VFC0258)] [Klebsiella pneumoniae subsp. pneumoniae NTUH-K2044]
MA-387	6_MA-387.p00058	4198	5364	+	ugd	100	95.2	WP_004175261	(ugd) UDP-glucose 6-dehydrogenase [Capsule (VF0560) - Immune modulation (VFC0258)] [Klebsiella pneumoniae subsp. pneumoniae NTUH-K2044]
MA-424	4_MA-424.p00020	1	597	-	fimE	100	99.33	WP_000044711	(fimE) Type 1 fimbriae Regulatory protein fimE [Type 1 fimbriae (VF0221) - Adherence (VFC0001)] [Escherichia coli CFT073]
MA-424	4_MA-424.p00020	1074	1675	-	fimB	99.83	97.35	WP_000790574	(fimB) Type 1 fimbriae Regulatory protein fimB [Type 1 fimbriae (VF0221) - Adherence (VFC0001)] [Escherichia coli CFT073]

## Sheet: Phage-plasmid_elements
Parent iD	Source	Phage contig locus	START	END	STRAND	GENE	%COVERAGE	%IDENTITY	ACCESSION	PRODUCT	RESISTANCE
MA-091	Cattle	2_MA-091.p00010	16781	17780	-	IncFIB(H89-PhagePlasmid)	100	99.9	HG530657	IncFIB(H89-PhagePlasmid)_1__HG530657
MA-159	Human	3_MA-159.p00006	17106	18105	-	IncFIB(H89-PhagePlasmid)	100	99.9	HG530657	IncFIB(H89-PhagePlasmid)_1__HG530657
MA-371	Human	7_MA-371.p00061	13117	14116	-	IncFIB(H89-PhagePlasmid)	100	99.9	HG530657	IncFIB(H89-PhagePlasmid)_1__HG530657
MA-376	Human	2_MA-376.p00016	68508	69507	+	IncFIB(H89-PhagePlasmid)	100	98.6	HG530657	IncFIB(H89-PhagePlasmid)_1__HG530657
MA-306	Cattle	11_MA-306.p00081	5779	6338	+	IncFIB(K)	100	98.93	JN233704	IncFIB(K)_1__JN233704
MA-164	Human	4_MA-164.p00076	1641	2153	-	IncHI1B(pNDM-CIT)	95.35	93.18	JX182975	IncHI1B(pNDM-CIT)_1__JX182975
MA-013	Human	5_MA-013.p00030	2071	2321	-	IncR	100	100	DQ449578	IncR_1__DQ449578
MA-110	Human	10_MA-110.p00106	5453	5703	-	IncR	100	100	DQ449578	IncR_1__DQ449578
MA-162	Human	8_MA-162.p00071	10688	10938	+	IncR	100	100	DQ449578	IncR_1__DQ449578
MA-343	Cattle	7_MA-343.p00016	53744	54508	-	IncY	100	99.74	K02380	IncY_1__K02380
MA-112	Human	2_MA-112.p00016	25140	25904	-	IncY	100	100	K02380	IncY_1__K02380
MA-153	Human	5_MA-153.p00029	24006	24770	-	IncY	100	100	K02380	IncY_1__K02380
MA-156	Human	8_MA-156.p00090	4186	4950	+	IncY	100	98.82	K02380	IncY_1__K02380
MA-381	Human	6_MA-381.p00120	1323	2087	+	IncY	100	99.08	K02380	IncY_1__K02380
MA-164	Human	4_MA-164.p00076	6353	7237	+	p0111	100	98.64	AP010962	p0111_1__AP010962

## Sheet: Phage_tailspike_proteins
Parent ID	Phage contig locus	Source	START	END	STRAND	GENE	%COVERAGE	%IDENTITY	ACCESSION	PRODUCT	RESISTANCE
MA-240	1_MA-240.p00001	Cattle	5715	6296	-	FN543502.1_cds_CBG90373.1	100	97.59		FN543502.1_cds_CBG90373.1 [Citrobacter rodentium ICC168]
MA-289	1_MA-289.p00002	Cattle	17003	17584	-	FN543502.1_cds_CBG90373.1	100	95.36		FN543502.1_cds_CBG90373.1 [Citrobacter rodentium ICC168]
MA-293	2_MA-293.p00014	Cattle	22728	23309	-	FN543502.1_cds_CBG90373.1	100	95.36		FN543502.1_cds_CBG90373.1 [Citrobacter rodentium ICC168]
MA-375	3_MA-375.p00004	Human	10964	11542	-	UFWO01000001.1_cds_SUX74655.1	100	90.16		UFWO01000001.1_cds_SUX74655.1 [Citrobacter freundii]
MA-375	7_MA-375.p00039	Human	19839	20420	+	FN543502.1_cds_CBG90373.1	100	96.56		FN543502.1_cds_CBG90373.1 [Citrobacter rodentium ICC168]

## Sheet: intact phages
ParentID	PhageContig	Source	Location	Completeness	HallmarkGenes	integrase_genes	transposase	terminase_genes	capsid	lysin	lysis	tail	recombinase	Num_tRNA	Num_Protein	AttachmentSite	Size_bp	RePredictedStatus	PredictionScore	ConfidenceLevel	Superkingdom	Clade	Kingdom	Phylum	Class	Family	GenusLineage	Genus	GenusCluster	Lifestyle	LifestyleConfidence	PredictedHost	HostConfidence
MA-005	7_MA-005.p00063	Human	Abuja	intact	integrase	1	0	0	0	0	0	0	0	0	32	no	23859	virus	1	high-confidence	Viruses	Duplodnaviria	Heunggongvirae	Uroviricota	Caudoviricetes	Peduoviridae	NA	-	group_2	temperate	1	species:Dickeya_sp._Secpp_1600	0.97
MA-005	8_MA-005.p00070	Human	Abuja	intact	head,capsid,integrase,envelope,tail	1	0	0	1	0	0	1	0	0	28	yes	18843	virus	1	medium-confidence	Viruses	Duplodnaviria	Heunggongvirae	Uroviricota	Caudoviricetes	NA	NA	-	group_0	temperate	1	species:Escherichia_albertii	1
MA-091	2_MA-091.p00010	Cattle	Abuja	intact	integrase,recombinase,terminase,capsid,tail,lysin	1	0	1	1	1	0	1	1	2	119	yes	108689	virus	1	high-confidence	Viruses	Duplodnaviria	Heunggongvirae	Uroviricota	Caudoviricetes	NA	NA	NA	known_genus	virulent	1	species:Escherichia_coli	1
MA-091	4_MA-091.p00033	Cattle	Abuja	intact	recombinase,transposase,integrase,capsid	1	1	0	1	0	0	1	1	0	31	no	26591	virus	0	medium-confidence	Viruses	Duplodnaviria	Heunggongvirae	Uroviricota	Caudoviricetes	Punavirus	NA	Punavirus	known_genus	temperate	1	genus:Escherichia	0.52
MA-091	5_MA-091.p00047	Cattle	Abuja	intact	tail,head,capsid,portal,terminase	0	0	1	1	0	0	1	0	1	38	no	24974	virus	1	high-confidence	Viruses	Duplodnaviria	Heunggongvirae	Uroviricota	Caudoviricetes	NA	NA	-	group_6	temperate	1	species:Escherichia_albertii	1
MA-101	3_MA-101.p00007	Cattle	Abuja	intact	tail,head,portal,terminase,recombinase,integrase	1	0	1	0	0	0	1	1	0	64	yes	56959	virus	1	high-confidence	Viruses	Duplodnaviria	Heunggongvirae	Uroviricota	Caudoviricetes	NA	NA	-	group_13	temperate	1	species:Enterobacter_oligotrophica	1
MA-102	1_MA-102.p00002	Cattle	Abuja	intact	NA	0	0	0	0	0	0	0	0	0	47	yes	34827	virus	1	high-confidence	Viruses	Duplodnaviria	Heunggongvirae	Uroviricota	Caudoviricetes	Peduoviridae	NA	-	group_2	temperate	1	species:Dickeya_sp._Secpp_1600	0.97
MA-102	2_MA-102.p00006	Cattle	Abuja	intact	lysis,portal,lysin,tail	0	0	0	0	1	1	1	0	0	38	no	32107	virus	1	medium-confidence	Viruses	Duplodnaviria	Heunggongvirae	Uroviricota	Caudoviricetes	NA	NA	-	group_5	temperate	1	species:Citrobacter_amalonaticus	1
MA-102	4_MA-102.p00035	Cattle	Abuja	intact	tail,integrase,transposase	1	1	0	0	0	0	1	0	1	24	yes	40001	virus	0	medium-confidence	Viruses	Duplodnaviria	Heunggongvirae	Uroviricota	Caudoviricetes	Peduoviridae	NA	-	group_3	temperate	1	species:Edwardsiella_piscicida	1
MA-102	7_MA-102.p00053	Cattle	Abuja	intact	plate,tail,head,capsid,portal,terminase	0	0	1	1	0	0	1	0	0	38	no	26439	virus	1	high-confidence	Viruses	Duplodnaviria	Heunggongvirae	Uroviricota	Caudoviricetes	NA	NA	NA	known_genus	temperate	1	species:Citrobacter_koseri	1
MA-104	1_MA-104.p00005	Cattle	Abuja	intact	tail,terminase,portal,head,capsid,plate	0	0	1	1	0	0	1	0	0	30	no	21180	virus	1	high-confidence	Viruses	Duplodnaviria	Heunggongvirae	Uroviricota	Caudoviricetes	NA	NA	NA	known_genus	temperate	1	species:Citrobacter_koseri	1
MA-104	3_MA-104.p00038	Cattle	Abuja	intact	capsid,terminase,head,tail,lysin,plate	0	0	1	0	1	0	1	0	0	16	no	11140	virus	1	high-confidence	Viruses	Duplodnaviria	Heunggongvirae	Uroviricota	Caudoviricetes	Peduoviridae	Peduovirus	Peduovirus	known_genus	temperate	1	genus:Salmonella	0.78
MA-106	2_MA-106.p00013	Human	Abuja	intact	tail,head,capsid,portal,terminase,transposase	0	1	1	1	0	0	1	0	0	31	no	22430	virus	1	high-confidence	Viruses	Duplodnaviria	Heunggongvirae	Uroviricota	Caudoviricetes	NA	NA	-	singleton	temperate	1	species:Escherichia_albertii	0.97
MA-106	4_MA-106.p00039	Human	Abuja	intact	tail,lysin,lysis,capsid,integrase	1	0	0	1	1	1	1	0	0	54	no	41819	virus	1	high-confidence	Viruses	Duplodnaviria	Heunggongvirae	Uroviricota	Caudoviricetes	NA	NA	-	group_0	temperate	1	species:Escherichia_albertii	1
MA-106	6_MA-106.p00069	Human	Abuja	intact	tail,terminase,portal,protease	0	0	1	0	0	0	1	0	0	26	no	20068	virus	1	high-confidence	Viruses	Duplodnaviria	Heunggongvirae	Uroviricota	Caudoviricetes	NA	NA	NA	known_genus	temperate	1	species:Escherichia_albertii	1
MA-108	1_MA-108.p00011	Human	Abuja	intact	tail,head,portal,terminase,recombinase,integrase	1	0	1	0	0	0	1	1	0	66	yes	61741	virus	1	high-confidence	Viruses	Duplodnaviria	Heunggongvirae	Uroviricota	Caudoviricetes	NA	NA	-	group_13	temperate	1	species:Enterobacter_oligotrophica	1
MA-109	2_MA-109.p00007	Human	Abuja	intact	NA	0	0	0	0	0	0	0	0	0	33	yes	13348	virus	1	medium-confidence	Viruses	Duplodnaviria	Heunggongvirae	Uroviricota	Caudoviricetes	NA	NA	-	group_21	virulent	0.81	species:Chromobacterium_violaceum	0.94
MA-109	4_MA-109.p00021	Human	Abuja	intact	lysin,tail,portal,terminase,protease	0	0	1	0	1	0	1	0	0	39	no	8998	virus	1	medium-confidence	Viruses	Duplodnaviria	Heunggongvirae	Uroviricota	Caudoviricetes	NA	NA	-	group_24	temperate	1	species:Escherichia_sp._E4930	0.97
MA-109	9_MA-109.p00044	Human	Abuja	intact	integrase,head	1	0	0	0	0	0	0	0	0	13	no	11111	virus	0.6	high-confidence	Viruses	Duplodnaviria	Heunggongvirae	Uroviricota	Caudoviricetes	NA	NA	NA	known_genus	temperate	1	species:Riemerella_anatipestifer	1
MA-110	1_MA-110.p00002	Human	Abuja	intact	tail,plate,head,terminase,capsid,portal,integrase	1	0	1	1	0	0	1	0	0	42	yes	33229	virus	1	high-confidence	Viruses	Duplodnaviria	Heunggongvirae	Uroviricota	Caudoviricetes	Peduoviridae	Senquatrovirus	Senquatrovirus	known_genus	temperate	1	species:Salmonella_enterica	0.64
MA-110	11_MA-110.p00158	Human	Abuja	intact	coat	0	0	0	0	0	0	0	0	0	12	no	6496	virus	0.93	medium-confidence	Viruses	Monodnaviria	Loebvirae	Hofneiviricota	Faserviricetes	Tubulavirales	Inoviridae	Lineavirus	known_genus	virulent	1	genus:Erwinia	0.95
MA-111	1_MA-111.p00009	Human	Abuja	intact	portal,transposase,tail,lysin,terminase,head,coat	0	1	1	0	1	0	1	0	0	39	no	38008	virus	1	medium-confidence	Viruses	Duplodnaviria	Heunggongvirae	Uroviricota	Caudoviricetes	NA	NA	-	group_4	temperate	0.97	species:Escherichia_albertii	1
MA-111	4_MA-111.p00104	Human	Abuja	intact	coat	0	0	0	0	0	0	0	0	0	8	no	5834	virus	0.99	high-confidence	Viruses	Monodnaviria	Loebvirae	Hofneiviricota	Faserviricetes	Tubulavirales	Inoviridae	Lineavirus	known_genus	virulent	1	genus:Erwinia	1
MA-112	1_MA-112.p00004	Human	Abuja	intact	tail	0	0	0	0	0	0	1	0	0	41	yes	34223	virus	1	high-confidence	Viruses	Duplodnaviria	Heunggongvirae	Uroviricota	Caudoviricetes	Peduoviridae	NA	-	group_2	temperate	1	species:Dickeya_sp._Secpp_1600	0.97
MA-112	2_MA-112.p00016	Human	Abuja	intact	tail,transposase	0	1	0	0	0	0	1	0	3	109	no	89573	virus	1	high-confidence	Viruses	Duplodnaviria	Heunggongvirae	Uroviricota	Caudoviricetes	Punavirus	NA	Punavirus	known_genus	virulent	0.97	genus:Escherichia	0.98
MA-112	3_MA-112.p00017	Human	Abuja	intact	tail,lysin,integrase	1	0	0	0	1	0	1	0	0	59	yes	52155	virus	1	high-confidence	Viruses	Duplodnaviria	Heunggongvirae	Uroviricota	Caudoviricetes	NA	NA	-	group_0	temperate	0.92	species:Escherichia_albertii	1
MA-114	2_MA-114.p00006	Human	Abuja	intact	NA	0	0	0	0	0	0	0	0	0	33	yes	13348	virus	1	medium-confidence	Viruses	Duplodnaviria	Heunggongvirae	Uroviricota	Caudoviricetes	NA	NA	-	group_21	virulent	0.81	species:Chromobacterium_violaceum	0.94
MA-114	4_MA-114.p00021	Human	Abuja	intact	lysin,tail,portal,terminase,protease	0	0	1	0	1	0	1	0	0	39	no	8947	virus	1	medium-confidence	Viruses	Duplodnaviria	Heunggongvirae	Uroviricota	Caudoviricetes	NA	NA	-	group_24	temperate	1	species:Escherichia_sp._E4930	0.97
MA-114	9_MA-114.p00045	Human	Abuja	intact	integrase,head	1	0	0	0	0	0	0	0	0	13	no	11111	virus	0.6	high-confidence	Viruses	Duplodnaviria	Heunggongvirae	Uroviricota	Caudoviricetes	NA	NA	NA	known_genus	temperate	1	species:Riemerella_anatipestifer	1
MA-117	2_MA-117.p00004	Human	Abuja	intact	NA	0	0	0	0	0	0	0	0	0	35	yes	13348	virus	1	medium-confidence	Viruses	Duplodnaviria	Heunggongvirae	Uroviricota	Caudoviricetes	NA	NA	-	group_21	virulent	0.81	species:Chromobacterium_violaceum	0.94
MA-117	5_MA-117.p00038	Human	Abuja	intact	lysin,tail,portal,terminase,protease	0	0	1	0	1	0	1	0	0	29	no	8947	virus	1	medium-confidence	Viruses	Duplodnaviria	Heunggongvirae	Uroviricota	Caudoviricetes	NA	NA	-	group_24	temperate	1	species:Escherichia_sp._E4930	0.97
MA-117	9_MA-117.p00048	Human	Abuja	intact	integrase,head	1	0	0	0	0	0	0	0	0	13	no	11111	virus	0.6	high-confidence	Viruses	Duplodnaviria	Heunggongvirae	Uroviricota	Caudoviricetes	NA	NA	NA	known_genus	temperate	1	species:Riemerella_anatipestifer	1
MA-118	3_MA-118.p00047	Human	Abuja	intact	integrase,transposase,capsid	1	1	0	1	0	0	0	0	0	26	no	24103	virus	0	medium-confidence	Viruses	Duplodnaviria	Heunggongvirae	Uroviricota	Caudoviricetes	Punavirus	NA	Punavirus	known_genus	temperate	1	genus:Escherichia	0.69
MA-121	1_MA-121.p00001	Human	Abuja	intact	integrase,flippase,tail,injection,head,coat,portal,terminase	1	0	1	0	0	0	1	0	1	43	yes	39530	virus	1	high-confidence	Viruses	Duplodnaviria	Heunggongvirae	Uroviricota	Caudoviricetes	Lederbergvirus	NA	Lederbergvirus	known_genus	temperate	1	genus:Salmonella	0.56
MA-121	2_MA-121.p00011	Human	Abuja	intact	tail,protease,portal,terminase,lysis,integrase	1	0	1	0	0	1	1	0	0	45	yes	35323	virus	1	high-confidence	Viruses	Duplodnaviria	Heunggongvirae	Uroviricota	Caudoviricetes	NA	NA	NA	known_genus	temperate	1	species:Escherichia_albertii	1
MA-121	11_MA-121.p00067	Human	Abuja	intact	capsid,terminase,transposase,tail	0	1	1	1	0	0	1	0	0	16	no	11924	virus	1	high-confidence	Viruses	Duplodnaviria	Heunggongvirae	Uroviricota	Caudoviricetes	Peduoviridae	NA	-	singleton	temperate	1	species:Escherichia_albertii	0.97
MA-150	2_MA-150.p00008	Human	Abuja	intact	lysin,terminase,head,portal,capsid,plate,tail	0	0	1	1	1	0	1	0	2	32	no	16749	virus	1	medium-confidence	Viruses	Duplodnaviria	Heunggongvirae	Uroviricota	Caudoviricetes	NA	NA	-	singleton	temperate	1	species:Escherichia_sp._E4930	0.97
MA-150	4_MA-150.p00010	Human	Abuja	intact	NA	0	0	0	0	0	0	0	0	0	31	yes	31580	virus	1	medium-confidence	Viruses	Duplodnaviria	Heunggongvirae	Uroviricota	Caudoviricetes	Peduoviridae	NA	-	group_2	temperate	1	species:Dickeya_sp._Secpp_1600	0.97
MA-151	5_MA-151.p00067	Human	Abuja	intact	tail,plate,head,capsid,portal,terminase	0	0	1	1	0	0	1	0	0	29	no	20975	virus	1	high-confidence	Viruses	Duplodnaviria	Heunggongvirae	Uroviricota	Caudoviricetes	NA	NA	NA	known_genus	temperate	1	species:Citrobacter_koseri	1
MA-151	6_MA-151.p00071	Human	Abuja	intact	terminase,portal,protease,tail	0	0	1	0	0	0	1	0	0	19	no	19093	virus	1	high-confidence	Viruses	Duplodnaviria	Heunggongvirae	Uroviricota	Caudoviricetes	NA	NA	NA	known_genus	temperate	1	species:Escherichia_albertii	1
MA-151	7_MA-151.p00077	Human	Abuja	intact	head,capsid,integrase,envelope,lysis,lysin	1	0	0	1	1	1	0	0	0	26	yes	17748	virus	1	medium-confidence	Viruses	Duplodnaviria	Heunggongvirae	Uroviricota	Caudoviricetes	NA	NA	-	group_0	temperate	1	species:Escherichia_albertii	1
MA-151	8_MA-151.p00093	Human	Abuja	intact	tail,plate,capsid,terminase,portal	0	0	1	1	0	0	1	0	0	21	no	14241	virus	1	high-confidence	Viruses	Duplodnaviria	Heunggongvirae	Uroviricota	Caudoviricetes	Peduoviridae	Peduovirus	Peduovirus	known_genus	temperate	1	genus:Salmonella	0.72
MA-153	1_MA-153.p00003	Human	Abuja	intact	integrase,tail,head,capsid,portal,terminase,lysin	1	0	1	1	1	0	1	0	0	56	yes	43190	virus	1	high-confidence	Viruses	Duplodnaviria	Heunggongvirae	Uroviricota	Caudoviricetes	NA	NA	-	group_31	temperate	1	species:Cronobacter_sakazakii	1
MA-153	2_MA-153.p00009	Human	Abuja	intact	head,integrase,portal,terminase,capsid,tail,plate	1	0	1	1	0	0	1	0	0	62	yes	48896	virus	1	high-confidence	Viruses	Duplodnaviria	Heunggongvirae	Uroviricota	Caudoviricetes	Peduoviridae	NA	-	group_3	temperate	1	species:Edwardsiella_piscicida	1
MA-153	3_MA-153.p00015	Human	Abuja	intact	tail,lysin,integrase	1	0	0	0	1	0	1	0	0	59	yes	52155	virus	1	high-confidence	Viruses	Duplodnaviria	Heunggongvirae	Uroviricota	Caudoviricetes	NA	NA	-	group_0	temperate	0.92	species:Escherichia_albertii	1
MA-154	1_MA-154.p00014	Human	Abuja	intact	transposase,tail,lysin,integrase	1	1	0	0	1	0	1	0	0	66	yes	49744	virus	1	high-confidence	Viruses	Duplodnaviria	Heunggongvirae	Uroviricota	Caudoviricetes	NA	NA	-	group_0	temperate	0.99	species:Escherichia_albertii	1
MA-154	2_MA-154.p00017	Human	Abuja	intact	tail,plate,lysin,capsid,terminase,integrase	1	0	1	1	1	0	1	0	0	46	yes	44071	virus	1	medium-confidence	Viruses	Duplodnaviria	Heunggongvirae	Uroviricota	Caudoviricetes	Peduoviridae	Peduovirus	Peduovirus	known_genus	temperate	1	genus:Salmonella	0.73
MA-154	3_MA-154.p00025	Human	Abuja	intact	NA	0	0	0	0	0	0	0	0	0	36	yes	29721	virus	1	medium-confidence	Viruses	Duplodnaviria	Heunggongvirae	Uroviricota	Caudoviricetes	Peduoviridae	NA	-	group_2	temperate	1	species:Dickeya_sp._Secpp_1600	0.97
MA-156	2_MA-156.p00021	Human	Abuja	intact	integrase,tail,lysin,head,capsid,plate,recombinase	1	0	0	1	1	0	1	1	0	63	yes	46534	virus	1	medium-confidence	Viruses	Duplodnaviria	Heunggongvirae	Uroviricota	Caudoviricetes	NA	NA	-	singleton	temperate	1	species:Enterobacter_sp._BIGb0359	1
MA-156	4_MA-156.p00046	Human	Abuja	intact	integrase,transposase,capsid	1	1	0	1	0	0	0	0	0	27	no	24103	virus	0	medium-confidence	Viruses	Duplodnaviria	Heunggongvirae	Uroviricota	Caudoviricetes	Punavirus	NA	Punavirus	known_genus	temperate	1	genus:Escherichia	0.69
MA-156	6_MA-156.p00057	Human	Abuja	intact	NA	0	0	0	0	0	0	0	0	0	36	no	22553	virus	1	high-confidence	Viruses	Duplodnaviria	Heunggongvirae	Uroviricota	Caudoviricetes	Peduoviridae	NA	-	group_2	temperate	1	species:Dickeya_sp._Secpp_1600	0.97
MA-158	1_MA-158.p00001	Human	Abuja	intact	tail,head,capsid,portal,terminase,lysin	0	0	1	1	1	0	1	0	1	41	no	26966	virus	1	high-confidence	Viruses	Duplodnaviria	Heunggongvirae	Uroviricota	Caudoviricetes	NA	NA	-	group_6	temperate	1	species:Escherichia_albertii	1
MA-159	2_MA-159.p00004	Human	Abuja	intact	tail,head,capsid,portal,terminase,lysin,integrase	1	0	1	1	1	0	1	0	1	47	yes	33904	virus	1	high-confidence	Viruses	Duplodnaviria	Heunggongvirae	Uroviricota	Caudoviricetes	NA	NA	-	group_6	temperate	1	species:Escherichia_albertii	1
MA-159	3_MA-159.p00006	Human	Abuja	intact	integrase,recombinase,terminase,capsid,tail,lysin	1	0	1	1	1	0	1	1	2	120	yes	109014	virus	1	high-confidence	Viruses	Duplodnaviria	Heunggongvirae	Uroviricota	Caudoviricetes	NA	NA	NA	known_genus	virulent	1	species:Escherichia_coli	1
MA-159	5_MA-159.p00035	Human	Abuja	intact	recombinase,transposase,integrase,capsid	1	1	0	1	0	0	0	1	0	31	no	26591	virus	0	medium-confidence	Viruses	Duplodnaviria	Heunggongvirae	Uroviricota	Caudoviricetes	Punavirus	NA	Punavirus	known_genus	temperate	1	genus:Escherichia	0.52
MA-162	4_MA-162.p00044	Human	Abuja	intact	terminase,portal,head,tail,plate	0	0	1	0	0	0	1	0	2	47	no	31744	virus	1	high-confidence	Viruses	Duplodnaviria	Heunggongvirae	Uroviricota	Caudoviricetes	Brunovirus	NA	Brunovirus	known_genus	temperate	0.59	species:Salmonella_enterica	0.6
MA-162	5_MA-162.p00045	Human	Abuja	intact	lysin,tail,portal,terminase,protease	0	0	1	0	1	0	1	0	0	26	no	19385	virus	1	high-confidence	Viruses	Duplodnaviria	Heunggongvirae	Uroviricota	Caudoviricetes	NA	NA	NA	known_genus	temperate	1	species:Escherichia_albertii	1
MA-164	1_MA-164.p00062	Human	Abuja	intact	tail,lysin,terminase,portal,head,coat	0	0	1	0	1	0	1	0	0	26	no	24540	virus	1	high-confidence	Viruses	Duplodnaviria	Heunggongvirae	Uroviricota	Caudoviricetes	NA	NA	-	group_4	temperate	0.52	species:Escherichia_albertii	1
MA-164	2_MA-164.p00070	Human	Abuja	intact	terminase,portal,protease,tail	0	0	1	0	0	0	1	0	0	21	no	19791	virus	1	high-confidence	Viruses	Duplodnaviria	Heunggongvirae	Uroviricota	Caudoviricetes	NA	NA	NA	known_genus	temperate	1	species:Escherichia_albertii	1
MA-165	1_MA-165.p00001	Human	Abuja	intact	NA	0	0	0	0	0	0	0	0	0	47	yes	34827	virus	1	high-confidence	Viruses	Duplodnaviria	Heunggongvirae	Uroviricota	Caudoviricetes	Peduoviridae	NA	-	group_2	temperate	1	species:Dickeya_sp._Secpp_1600	0.97
MA-165	2_MA-165.p00006	Human	Abuja	intact	lysis,portal,lysin,tail	0	0	0	0	1	1	1	0	0	38	no	32107	virus	1	medium-confidence	Viruses	Duplodnaviria	Heunggongvirae	Uroviricota	Caudoviricetes	NA	NA	-	group_5	temperate	1	species:Citrobacter_amalonaticus	1
MA-165	4_MA-165.p00026	Human	Abuja	intact	tail,head,capsid,portal,terminase,integrase,lysin	1	0	1	1	1	0	1	0	0	61	yes	50161	virus	1	high-confidence	Viruses	Duplodnaviria	Heunggongvirae	Uroviricota	Caudoviricetes	NA	NA	-	group_1	temperate	1	species:Enterobacter_sp._BIGb0359	1
MA-165	5_MA-165.p00038	Human	Abuja	intact	tail,integrase,transposase	1	1	0	0	0	0	1	0	1	24	yes	40001	virus	0	medium-confidence	Viruses	Duplodnaviria	Heunggongvirae	Uroviricota	Caudoviricetes	Peduoviridae	NA	-	group_3	temperate	1	species:Edwardsiella_piscicida	1
MA-166	5_MA-166.p00061	Human	Abuja	intact	terminase,portal,head,coat,tail	0	0	1	0	0	0	1	0	0	24	no	25995	virus	1	high-confidence	Viruses	Duplodnaviria	Heunggongvirae	Uroviricota	Caudoviricetes	NA	NA	-	group_4	temperate	1	species:Escherichia_albertii	1
MA-166	6_MA-166.p00070	Human	Abuja	intact	lysin,terminase,portal,head,capsid,tail,plate,transposase	0	1	1	1	1	0	1	0	0	31	no	21636	virus	1	high-confidence	Viruses	Duplodnaviria	Heunggongvirae	Uroviricota	Caudoviricetes	NA	NA	NA	known_genus	temperate	1	species:Citrobacter_koseri	1
MA-166	8_MA-166.p00095	Human	Abuja	intact	head	0	0	0	0	0	0	0	0	0	11	no	7184	virus	1	high-confidence	Viruses	Duplodnaviria	Heunggongvirae	Uroviricota	Caudoviricetes	NA	NA	NA	known_genus	temperate	0.99	species:Riemerella_anatipestifer	1
MA-195	3_MA-195.p00023	Cattle	Abuja	intact	tail,plate,head,capsid,portal,terminase,lysin,integrase	1	0	1	1	1	0	1	0	0	55	yes	36064	virus	1	high-confidence	Viruses	Duplodnaviria	Heunggongvirae	Uroviricota	Caudoviricetes	NA	NA	NA	known_genus	temperate	1	species:Citrobacter_koseri	1
MA-196	1_MA-196.p00002	Human	Abuja	intact	tail,plate,lysin,capsid,terminase,integrase	1	0	1	0	1	0	1	0	0	44	yes	42946	virus	1	medium-confidence	Viruses	Duplodnaviria	Heunggongvirae	Uroviricota	Caudoviricetes	Peduoviridae	Peduovirus	Peduovirus	known_genus	temperate	1	genus:Salmonella	0.75
MA-196	3_MA-196.p00016	Human	Abuja	intact	tail,lysin,integrase	1	0	0	0	1	0	1	0	0	56	yes	52739	virus	1	high-confidence	Viruses	Duplodnaviria	Heunggongvirae	Uroviricota	Caudoviricetes	NA	NA	-	group_0	temperate	1	species:Escherichia_albertii	1
MA-199	1_MA-199.p00003	Human	Abuja	intact	NA	0	0	0	0	0	0	0	0	0	30	no	22073	virus	1	high-confidence	Viruses	Duplodnaviria	Heunggongvirae	Uroviricota	Caudoviricetes	Peduoviridae	NA	-	group_2	temperate	1	species:Dickeya_sp._Secpp_1600	0.97
MA-199	2_MA-199.p00015	Human	Abuja	intact	tail,plate,capsid,terminase,portal,integrase	1	0	1	1	0	0	1	0	0	32	yes	22474	virus	1	high-confidence	Viruses	Duplodnaviria	Heunggongvirae	Uroviricota	Caudoviricetes	Peduoviridae	Peduovirus	Peduovirus	known_genus	temperate	1	genus:Salmonella	0.53
MA-199	4_MA-199.p00043	Human	Abuja	intact	tail,terminase,portal,coat,head,injection,flippase,integrase	1	0	1	0	0	0	1	0	1	42	yes	36057	virus	1	high-confidence	Viruses	Duplodnaviria	Heunggongvirae	Uroviricota	Caudoviricetes	Lederbergvirus	NA	Lederbergvirus	known_genus	temperate	1	genus:Salmonella	0.57
MA-199	8_MA-199.p00072	Human	Abuja	intact	terminase,portal,protease,tail	0	0	1	0	0	0	1	0	0	20	no	15845	virus	1	high-confidence	Viruses	Duplodnaviria	Heunggongvirae	Uroviricota	Caudoviricetes	NA	NA	NA	known_genus	temperate	1	species:Escherichia_albertii	1
MA-210	4_MA-210.p00022	Cattle	Abuja	intact	plate,tail,head,capsid,portal,terminase,lysin,integrase	1	0	1	1	1	0	1	0	0	57	yes	37539	virus	1	high-confidence	Viruses	Duplodnaviria	Heunggongvirae	Uroviricota	Caudoviricetes	NA	NA	NA	known_genus	temperate	1	species:Citrobacter_koseri	1
MA-212	1_MA-212.p00001	Cattle	Lagos	intact	NA	0	0	0	0	0	0	0	0	0	33	no	22279	virus	1	high-confidence	Viruses	Duplodnaviria	Heunggongvirae	Uroviricota	Caudoviricetes	Peduoviridae	NA	-	group_2	temperate	1	species:Dickeya_sp._Secpp_1600	0.97
MA-212	3_MA-212.p00006	Cattle	Lagos	intact	tail,coat,head,portal,terminase	0	0	1	0	0	0	1	0	0	25	no	20034	virus	1	high-confidence	Viruses	Duplodnaviria	Heunggongvirae	Uroviricota	Caudoviricetes	NA	NA	-	group_4	temperate	1	species:Escherichia_albertii	1
MA-224	2_MA-224.p00016	Cattle	Lagos	intact	lysin,tail,portal,terminase,protease	0	0	1	0	1	0	1	0	0	27	no	26654	virus	1	high-confidence	Viruses	Duplodnaviria	Heunggongvirae	Uroviricota	Caudoviricetes	NA	NA	NA	known_genus	temperate	1	species:Escherichia_albertii	1
MA-224	5_MA-224.p00051	Cattle	Lagos	intact	tail,plate,lysin,terminase,capsid	0	0	1	1	1	0	1	0	0	29	no	22904	virus	1	high-confidence	Viruses	Duplodnaviria	Heunggongvirae	Uroviricota	Caudoviricetes	Peduoviridae	Peduovirus	Peduovirus	known_genus	temperate	1	genus:Salmonella	0.68
MA-233	1_MA-233.p00001	Cattle	Lagos	intact	tail,lysin,lysis,fiber,head	0	0	0	0	1	0	1	0	0	27	yes	20557	virus	1	high-confidence	Viruses	Duplodnaviria	Heunggongvirae	Uroviricota	Caudoviricetes	NA	NA	-	singleton	temperate	1	species:Enterobacter_sp._BIGb0359	1
MA-240	1_MA-240.p00001	Cattle	Lagos	intact	tail,plate,lysin,head,terminase,capsid,portal,recombinase,integrase	1	0	1	1	1	0	1	1	0	38	yes	39096	virus	1	high-confidence	Viruses	Duplodnaviria	Heunggongvirae	Uroviricota	Caudoviricetes	Peduoviridae	Xuanwuvirus	Xuanwuvirus	known_genus	temperate	1	species:Escherichia_coli	0.63
MA-240	2_MA-240.p00002	Cattle	Lagos	intact	NA	0	0	0	0	0	0	0	0	0	45	yes	33610	virus	1	high-confidence	Viruses	Duplodnaviria	Heunggongvirae	Uroviricota	Caudoviricetes	Peduoviridae	Eganvirus	Eganvirus	known_genus	temperate	1	genus:Salmonella	0.98
MA-240	3_MA-240.p00003	Cattle	Lagos	intact	tail	0	0	0	0	0	0	1	0	0	41	yes	34223	virus	1	high-confidence	Viruses	Duplodnaviria	Heunggongvirae	Uroviricota	Caudoviricetes	Peduoviridae	NA	-	group_2	temperate	1	species:Dickeya_sp._Secpp_1600	0.97
MA-240	7_MA-240.p00023	Cattle	Lagos	intact	integrase,tail,lysin	1	0	0	0	1	0	1	0	0	55	yes	44411	virus	1	high-confidence	Viruses	Duplodnaviria	Heunggongvirae	Uroviricota	Caudoviricetes	NA	NA	-	group_0	temperate	1	species:Escherichia_albertii	1
MA-246	1_MA-246.p00007	Cattle	Lagos	intact	NA	0	0	0	0	0	0	0	0	0	37	yes	34686	virus	1	medium-confidence	Viruses	Duplodnaviria	Heunggongvirae	Uroviricota	Caudoviricetes	Peduoviridae	NA	-	group_2	temperate	1	species:Dickeya_sp._Secpp_1600	0.97
MA-246	2_MA-246.p00019	Cattle	Lagos	intact	tail,plate,lysin,head,terminase,capsid,integrase	1	0	1	1	1	0	1	0	0	40	yes	36359	virus	1	medium-confidence	Viruses	Duplodnaviria	Heunggongvirae	Uroviricota	Caudoviricetes	Peduoviridae	Peduovirus	Peduovirus	known_genus	temperate	1	genus:Salmonella	0.63
MA-249	1_MA-249.p00002	Cattle	Lagos	intact	tail,head,portal,terminase,recombinase,integrase	1	0	1	0	0	0	1	1	0	66	yes	61741	virus	1	high-confidence	Viruses	Duplodnaviria	Heunggongvirae	Uroviricota	Caudoviricetes	NA	NA	-	group_13	temperate	1	species:Enterobacter_oligotrophica	1
MA-249	2_MA-249.p00013	Cattle	Lagos	intact	tail,plate,head,terminase,capsid,portal,integrase	1	0	1	1	0	0	1	0	0	42	yes	36578	virus	1	high-confidence	Viruses	Duplodnaviria	Heunggongvirae	Uroviricota	Caudoviricetes	Peduoviridae	NA	-	group_36	temperate	1	species:Pectobacterium_brasiliense	0.97
MA-252	2_MA-252.p00004	Cattle	Lagos	intact	tail,coat,head,portal,terminase,lysin	0	0	1	0	1	0	1	0	0	32	no	12139	virus	0	medium-confidence	Viruses	Duplodnaviria	Heunggongvirae	Uroviricota	Caudoviricetes	Punavirus	NA	Punavirus	known_genus	temperate	1	genus:Escherichia	0.62
MA-252	6_MA-252.p00010	Cattle	Lagos	intact	tail,plate,lysin,head,terminase,capsid,portal,integrase	1	0	1	1	1	0	1	0	0	47	yes	34960	virus	1	high-confidence	Viruses	Duplodnaviria	Heunggongvirae	Uroviricota	Caudoviricetes	Peduoviridae	Peduovirus	Peduovirus	known_genus	temperate	1	genus:Salmonella	0.7
MA-252	8_MA-252.p00017	Cattle	Lagos	intact	tail,plate,head,portal,terminase,lysin,integrase	1	0	1	0	1	0	1	0	0	50	yes	50694	virus	1	high-confidence	Viruses	Duplodnaviria	Heunggongvirae	Uroviricota	Caudoviricetes	NA	NA	NA	known_genus	temperate	1	species:Citrobacter_koseri	1
MA-253	4_MA-253.p00074	Cattle	Lagos	intact	lysin,tail,terminase,portal,head,capsid,plate	0	0	1	1	1	0	1	0	0	31	no	21227	virus	1	high-confidence	Viruses	Duplodnaviria	Heunggongvirae	Uroviricota	Caudoviricetes	NA	NA	NA	known_genus	temperate	1	species:Citrobacter_koseri	1
MA-259	3_MA-259.p00005	Cattle	Lagos	intact	tail,coat,head,portal,terminase,lysin	0	0	1	0	1	0	1	0	0	29	no	28898	virus	1	high-confidence	Viruses	Duplodnaviria	Heunggongvirae	Uroviricota	Caudoviricetes	NA	NA	-	group_4	temperate	0.98	species:Escherichia_albertii	1
MA-262	2_MA-262.p00017	Cattle	Lagos	intact	tail,coat,head,portal,terminase,lysin	0	0	1	0	1	0	1	0	0	30	no	28898	virus	1	high-confidence	Viruses	Duplodnaviria	Heunggongvirae	Uroviricota	Caudoviricetes	NA	NA	-	group_4	temperate	0.98	species:Escherichia_albertii	1
MA-264	2_MA-264.p00003	Cattle	Lagos	intact	tail,coat,head,portal,terminase,lysin	0	0	1	0	1	0	1	0	0	29	no	28898	virus	1	high-confidence	Viruses	Duplodnaviria	Heunggongvirae	Uroviricota	Caudoviricetes	NA	NA	-	group_4	temperate	0.98	species:Escherichia_albertii	1
MA-266	3_MA-266.p00004	Cattle	Lagos	intact	tail,portal,capsid,coat,head,terminase,lysin	0	0	1	1	1	0	1	0	2	33	no	23970	virus	1	high-confidence	Viruses	Duplodnaviria	Heunggongvirae	Uroviricota	Caudoviricetes	NA	NA	-	group_0	temperate	1	species:Escherichia_albertii	1
MA-267	4_MA-267.p00026	Cattle	Lagos	intact	integrase,capsid,lysin,terminase,portal,head,tail,plate,transposase	1	1	1	1	1	0	1	0	0	50	yes	41832	virus	1	high-confidence	Viruses	Duplodnaviria	Heunggongvirae	Uroviricota	Caudoviricetes	NA	NA	NA	known_genus	temperate	1	species:Citrobacter_koseri	1
MA-267	7_MA-267.p00055	Cattle	Lagos	intact	tail,coat,head,portal,terminase,lysin	0	0	1	0	1	0	1	0	0	30	no	28901	virus	1	high-confidence	Viruses	Duplodnaviria	Heunggongvirae	Uroviricota	Caudoviricetes	NA	NA	-	group_4	temperate	0.98	species:Escherichia_albertii	1
MA-267	8_MA-267.p00060	Cattle	Lagos	intact	integrase,head	1	0	0	0	0	0	0	0	0	18	yes	13065	virus	0.99	medium-confidence	Viruses	Duplodnaviria	Heunggongvirae	Uroviricota	Caudoviricetes	NA	NA	NA	known_genus	temperate	1	species:Riemerella_anatipestifer	1
MA-269	1_MA-269.p00048	Cattle	Lagos	intact	terminase,portal,head,coat,tail	0	0	1	0	0	0	1	0	0	30	no	29050	virus	1	high-confidence	Viruses	Duplodnaviria	Heunggongvirae	Uroviricota	Caudoviricetes	NA	NA	-	group_4	temperate	1	species:Escherichia_albertii	1
MA-269	7_MA-269.p00091	Cattle	Lagos	intact	tail,plate,lysin,head,terminase,capsid	0	0	1	1	1	0	1	0	0	18	no	12562	virus	1	high-confidence	Viruses	Duplodnaviria	Heunggongvirae	Uroviricota	Caudoviricetes	Peduoviridae	Peduovirus	Peduovirus	known_genus	temperate	1	genus:Salmonella	0.74
MA-269	8_MA-269.p00105	Cattle	Lagos	intact	head,tail,plate	0	0	0	0	0	0	1	0	0	16	no	11231	virus	1	high-confidence	Viruses	Duplodnaviria	Heunggongvirae	Uroviricota	Caudoviricetes	NA	NA	NA	known_genus	temperate	1	species:Citrobacter_koseri	1
MA-277	3_MA-277.p00040	Cattle	Lagos	intact	tail,lysin,terminase,portal,head,coat	0	0	1	0	1	0	1	0	0	31	no	30492	virus	1	high-confidence	Viruses	Duplodnaviria	Heunggongvirae	Uroviricota	Caudoviricetes	NA	NA	-	group_4	temperate	1	species:Escherichia_albertii	1
MA-279	3_MA-279.p00012	Cattle	Lagos	intact	tail	0	0	0	0	0	0	1	0	0	41	yes	34223	virus	1	high-confidence	Viruses	Duplodnaviria	Heunggongvirae	Uroviricota	Caudoviricetes	Peduoviridae	NA	-	group_2	temperate	1	species:Dickeya_sp._Secpp_1600	0.97
MA-279	6_MA-279.p00029	Cattle	Lagos	intact	head,integrase,portal,terminase,capsid,tail,lysis,plate	1	0	1	1	0	1	1	0	0	35	yes	27955	virus	1	high-confidence	Viruses	Duplodnaviria	Heunggongvirae	Uroviricota	Caudoviricetes	Peduoviridae	Eganvirus	Eganvirus	known_genus	temperate	1	genus:Salmonella	0.97
MA-281	1_MA-281.p00001	Cattle	Lagos	intact	tail,plate,lysin,capsid,terminase,integrase	1	0	1	1	1	0	1	0	0	46	yes	42946	virus	1	medium-confidence	Viruses	Duplodnaviria	Heunggongvirae	Uroviricota	Caudoviricetes	Peduoviridae	Peduovirus	Peduovirus	known_genus	temperate	1	genus:Salmonella	0.75
MA-281	3_MA-281.p00013	Cattle	Lagos	intact	tail,lysin,integrase	1	0	0	0	1	0	1	0	0	56	yes	52739	virus	1	high-confidence	Viruses	Duplodnaviria	Heunggongvirae	Uroviricota	Caudoviricetes	NA	NA	-	group_0	temperate	1	species:Escherichia_albertii	1
MA-281	4_MA-281.p00023	Cattle	Lagos	intact	integrase,transposase,capsid	1	1	0	1	0	0	0	0	0	27	no	24103	virus	0	medium-confidence	Viruses	Duplodnaviria	Heunggongvirae	Uroviricota	Caudoviricetes	Punavirus	NA	Punavirus	known_genus	temperate	1	genus:Escherichia	0.69
MA-282	1_MA-282.p00005	Cattle	Lagos	intact	protease,terminase,portal,head,tail,plate,transposase	0	1	1	0	0	0	1	0	2	47	no	32176	virus	1	high-confidence	Viruses	Duplodnaviria	Heunggongvirae	Uroviricota	Caudoviricetes	Brunovirus	NA	Brunovirus	known_genus	virulent	0.93	species:Salmonella_enterica	0.69
MA-282	3_MA-282.p00010	Cattle	Lagos	intact	tail	0	0	0	0	0	0	1	0	0	41	yes	34223	virus	1	high-confidence	Viruses	Duplodnaviria	Heunggongvirae	Uroviricota	Caudoviricetes	Peduoviridae	NA	-	group_2	temperate	1	species:Dickeya_sp._Secpp_1600	0.97
MA-282	6_MA-282.p00024	Cattle	Lagos	intact	head,integrase,portal,terminase,capsid,tail,lysis,plate	1	0	1	1	0	1	1	0	0	35	yes	27955	virus	1	high-confidence	Viruses	Duplodnaviria	Heunggongvirae	Uroviricota	Caudoviricetes	Peduoviridae	Eganvirus	Eganvirus	known_genus	temperate	1	genus:Salmonella	0.97
MA-283	1_MA-283.p00047	Cattle	Lagos	intact	tail,plate,head,portal,terminase,protease	0	0	1	0	0	0	1	0	2	37	no	26293	virus	1	high-confidence	Viruses	Duplodnaviria	Heunggongvirae	Uroviricota	Caudoviricetes	Brunovirus	NA	Brunovirus	known_genus	temperate	0.89	species:Salmonella_enterica	0.82
MA-284	2_MA-284.p00020	Cattle	Lagos	intact	tail,head,portal,terminase,recombinase,integrase	1	0	1	0	0	0	1	1	0	64	no	46717	virus	1	high-confidence	Viruses	Duplodnaviria	Heunggongvirae	Uroviricota	Caudoviricetes	NA	NA	-	group_13	temperate	1	species:Enterobacter_oligotrophica	1
MA-286	3_MA-286.p00011	Cattle	Lagos	intact	tail,plate,lysin,capsid,terminase	0	0	1	1	1	0	1	0	0	31	no	24602	virus	1	high-confidence	Viruses	Duplodnaviria	Heunggongvirae	Uroviricota	Caudoviricetes	Peduoviridae	Peduovirus	Peduovirus	known_genus	temperate	1	genus:Salmonella	0.85
MA-286	5_MA-286.p00055	Cattle	Lagos	intact	integrase,transposase,capsid	1	1	1	1	0	0	0	0	0	27	no	24103	virus	0	medium-confidence	Viruses	Duplodnaviria	Heunggongvirae	Uroviricota	Caudoviricetes	Punavirus	NA	Punavirus	known_genus	temperate	1	genus:Escherichia	0.69
MA-287	5_MA-287.p00022	Cattle	Lagos	intact	tail,terminase,portal,head,capsid	0	0	1	1	0	0	1	0	0	18	no	11348	virus	1	high-confidence	Viruses	Duplodnaviria	Heunggongvirae	Uroviricota	Caudoviricetes	NA	NA	NA	known_genus	temperate	1	species:Citrobacter_koseri	1
MA-289	1_MA-289.p00002	Cattle	Lagos	intact	tail,plate,lysin,head,terminase,capsid,portal,recombinase,integrase	1	0	1	1	1	0	1	1	0	46	yes	36173	virus	1	high-confidence	Viruses	Duplodnaviria	Heunggongvirae	Uroviricota	Caudoviricetes	Peduoviridae	NA	-	group_20	temperate	1	species:Escherichia_albertii	1
MA-289	2_MA-289.p00003	Cattle	Lagos	intact	tail,terminase,portal,head,coat	0	0	1	0	0	0	1	0	2	37	no	30413	virus	1	high-confidence	Viruses	Duplodnaviria	Heunggongvirae	Uroviricota	Caudoviricetes	NA	NA	-	group_4	temperate	0.92	species:Escherichia_albertii	1
MA-289	3_MA-289.p00004	Cattle	Lagos	intact	tail,injection,head,coat,portal,terminase,lysis,lysin	0	0	1	0	1	1	1	0	0	46	no	30404	virus	1	high-confidence	Viruses	Duplodnaviria	Heunggongvirae	Uroviricota	Caudoviricetes	Lederbergvirus	NA	Lederbergvirus	known_genus	temperate	1	genus:Salmonella	0.6
MA-289	4_MA-289.p00009	Cattle	Lagos	intact	terminase,portal,protease,tail	0	0	1	0	0	0	1	0	0	20	no	19128	virus	1	high-confidence	Viruses	Duplodnaviria	Heunggongvirae	Uroviricota	Caudoviricetes	NA	NA	NA	known_genus	temperate	1	species:Escherichia_albertii	1
MA-291	2_MA-291.p00007	Cattle	Lagos	intact	tail,capsid,head,terminase,protease,lysin,integrase	1	0	1	1	1	0	1	0	0	67	yes	46774	virus	1	high-confidence	Viruses	Duplodnaviria	Heunggongvirae	Uroviricota	Caudoviricetes	NA	NA	-	singleton	temperate	1	species:Dickeya_chrysanthemi	1
MA-291	3_MA-291.p00012	Cattle	Lagos	intact	lysin,tail,portal,capsid	0	0	0	1	1	0	1	0	0	45	no	38878	virus	1	high-confidence	Viruses	Duplodnaviria	Heunggongvirae	Uroviricota	Caudoviricetes	NA	NA	-	group_0	temperate	1	species:Escherichia_albertii	1
MA-291	5_MA-291.p00023	Cattle	Lagos	intact	NA	0	0	0	0	0	0	0	0	0	35	yes	33070	virus	1	medium-confidence	Viruses	Duplodnaviria	Heunggongvirae	Uroviricota	Caudoviricetes	Peduoviridae	NA	-	group_2	temperate	1	species:Dickeya_sp._Secpp_1600	0.97
MA-293	2_MA-293.p00014	Cattle	Lagos	intact	tail,plate,lysin,head,terminase,capsid,portal,recombinase,integrase	1	0	1	1	1	0	1	1	0	55	yes	48806	virus	1	medium-confidence	Viruses	Duplodnaviria	Heunggongvirae	Uroviricota	Caudoviricetes	Peduoviridae	NA	-	group_20	temperate	1	species:Escherichia_albertii	1
MA-293	3_MA-293.p00026	Cattle	Lagos	intact	tail,injection,head,coat,portal,terminase,lysis,lysin	0	0	1	0	1	1	1	0	0	63	no	39860	virus	1	high-confidence	Viruses	Duplodnaviria	Heunggongvirae	Uroviricota	Caudoviricetes	Lederbergvirus	NA	Lederbergvirus	known_genus	temperate	1	genus:Salmonella	0.51
MA-293	4_MA-293.p00033	Cattle	Lagos	intact	lysis,lysin,head,capsid,tail	0	0	0	1	1	1	1	0	0	55	no	40208	virus	1	high-confidence	Viruses	Duplodnaviria	Heunggongvirae	Uroviricota	Caudoviricetes	NA	NA	-	group_0	temperate	1	species:Escherichia_albertii	1
MA-293	5_MA-293.p00053	Cattle	Lagos	intact	tail,terminase,portal,head,coat	0	0	1	0	0	0	1	0	0	36	no	31075	virus	1	high-confidence	Viruses	Duplodnaviria	Heunggongvirae	Uroviricota	Caudoviricetes	NA	NA	-	group_4	temperate	0.88	species:Escherichia_albertii	1
MA-293	6_MA-293.p00079	Cattle	Lagos	intact	terminase,portal,protease,tail	0	0	1	0	0	0	1	0	0	21	no	20290	virus	1	high-confidence	Viruses	Duplodnaviria	Heunggongvirae	Uroviricota	Caudoviricetes	NA	NA	NA	known_genus	temperate	1	species:Escherichia_albertii	1
MA-295	3_MA-295.p00021	Cattle	Lagos	intact	lysin,plate,tail	0	0	0	0	1	0	1	0	0	47	yes	35432	virus	1	high-confidence	Viruses	Duplodnaviria	Heunggongvirae	Uroviricota	Caudoviricetes	Peduoviridae	Reginaelenavirus	Reginaelenavirus	known_genus	temperate	1	species:Klebsiella_pneumoniae	0.58
MA-301	1_MA-301.p00001	Cattle	Lagos	intact	integrase,tail,head,coat,portal,terminase,lysis,capsid	1	0	1	1	0	1	1	0	0	57	no	43180	virus	1	high-confidence	Viruses	Duplodnaviria	Heunggongvirae	Uroviricota	Caudoviricetes	NA	NA	-	singleton	temperate	1	species:Escherichia_albertii	1
MA-301	2_MA-301.p00008	Cattle	Lagos	intact	NA	0	0	0	0	0	0	0	0	0	43	yes	47486	virus	0.95	high-confidence	Viruses	Duplodnaviria	Heunggongvirae	Uroviricota	Caudoviricetes	Peduoviridae	NA	-	group_2	temperate	1	species:Dickeya_sp._Secpp_1600	0.97
MA-302	1_MA-302.p00003	Cattle	Lagos	intact	integrase,capsid,tail,lysin,terminase,portal,head	1	0	1	1	1	0	1	0	1	55	yes	54033	virus	1	medium-confidence	Viruses	Duplodnaviria	Heunggongvirae	Uroviricota	Caudoviricetes	NA	NA	-	group_5	temperate	1	species:Citrobacter_amalonaticus	1
MA-302	4_MA-302.p00065	Cattle	Lagos	intact	tail,plate,head,portal,terminase	0	0	1	0	0	0	1	0	0	25	no	18763	virus	1	high-confidence	Viruses	Duplodnaviria	Heunggongvirae	Uroviricota	Caudoviricetes	NA	NA	NA	known_genus	temperate	1	species:Citrobacter_koseri	1
MA-302	5_MA-302.p00067	Cattle	Lagos	intact	tail,envelope,head,capsid,integrase	1	0	0	1	0	0	1	0	0	30	yes	19350	virus	1	medium-confidence	Viruses	Duplodnaviria	Heunggongvirae	Uroviricota	Caudoviricetes	NA	NA	-	group_0	temperate	1	species:Escherichia_albertii	1
MA-303	3_MA-303.p00060	Cattle	Lagos	intact	tail,head,capsid,portal,terminase,lysin	0	0	1	1	1	0	1	0	0	28	no	23094	virus	1	high-confidence	Viruses	Duplodnaviria	Heunggongvirae	Uroviricota	Caudoviricetes	NA	NA	-	group_6	temperate	1	species:Escherichia_albertii	1
MA-303	4_MA-303.p00061	Cattle	Lagos	intact	tail,plate,head,portal,terminase,lysis,lysin	0	0	1	0	1	1	1	0	0	29	no	21036	virus	1	high-confidence	Viruses	Duplodnaviria	Heunggongvirae	Uroviricota	Caudoviricetes	NA	NA	NA	known_genus	temperate	1	species:Citrobacter_koseri	1
MA-303	5_MA-303.p00073	Cattle	Lagos	intact	tail,envelope,head,capsid,integrase	1	0	0	1	0	0	1	0	0	30	yes	19338	virus	1	medium-confidence	Viruses	Duplodnaviria	Heunggongvirae	Uroviricota	Caudoviricetes	NA	NA	-	group_0	temperate	1	species:Escherichia_albertii	1
MA-304	1_MA-304.p00001	Cattle	Lagos	intact	tail,plate,head,terminase,capsid,portal,integrase	1	0	1	1	0	0	1	0	0	42	yes	36578	virus	1	high-confidence	Viruses	Duplodnaviria	Heunggongvirae	Uroviricota	Caudoviricetes	Peduoviridae	NA	-	group_36	temperate	1	species:Pectobacterium_brasiliense	0.97
MA-304	2_MA-304.p00003	Cattle	Lagos	intact	tail,head,portal,terminase,recombinase,integrase	1	0	1	0	0	0	1	1	0	66	yes	61741	virus	1	high-confidence	Viruses	Duplodnaviria	Heunggongvirae	Uroviricota	Caudoviricetes	NA	NA	-	group_13	temperate	1	species:Enterobacter_oligotrophica	1
MA-306	6_MA-306.p00049	Cattle	Lagos	intact	integrase,tail,plate,head,portal,terminase,lysis,lysin	1	0	1	0	1	1	1	0	0	40	no	29920	virus	0.99	high-confidence	Viruses	Duplodnaviria	Heunggongvirae	Uroviricota	Caudoviricetes	Brunovirus	NA	Brunovirus	known_genus	temperate	0.97	species:Salmonella_enterica	0.68
MA-306	7_MA-306.p00054	Cattle	Lagos	intact	tail,plate,lysin,capsid,terminase,integrase	1	0	1	1	1	0	1	0	0	36	yes	27562	virus	1	high-confidence	Viruses	Duplodnaviria	Heunggongvirae	Uroviricota	Caudoviricetes	Peduoviridae	Peduovirus	Peduovirus	known_genus	temperate	1	genus:Salmonella	0.62
MA-309	1_MA-309.p00008	Cattle	Lagos	intact	terminase,protease,capsid,tail,lysin,lysis	0	0	1	1	1	1	1	0	1	33	no	29037	virus	1	high-confidence	Viruses	Duplodnaviria	Heunggongvirae	Uroviricota	Caudoviricetes	Uetakevirus	NA	Uetakevirus	known_genus	temperate	1	genus:Enterobacter	1
MA-309	3_MA-309.p00028	Cattle	Lagos	intact	integrase,capsid,head,portal,terminase,tail	1	0	1	1	0	0	1	0	0	29	yes	21046	virus	1	medium-confidence	Viruses	Duplodnaviria	Heunggongvirae	Uroviricota	Caudoviricetes	NA	NA	-	singleton	temperate	1	species:Suttonella_indologenes	0.96
MA-309	6_MA-309.p00046	Cattle	Lagos	intact	tail,capsid,terminase,portal,head	0	0	1	1	0	0	1	0	0	56	no	31851	virus	1	high-confidence	Viruses	Duplodnaviria	Heunggongvirae	Uroviricota	Caudoviricetes	Hendrixvirinae	NA	-	singleton	temperate	1	species:Serratia_sp._DD3	0.97
MA-324	2_MA-324.p00046	Cattle	Lagos	intact	tail,plate,lysin,head,terminase,capsid	0	0	1	1	1	0	1	0	0	29	no	24566	virus	1	high-confidence	Viruses	Duplodnaviria	Heunggongvirae	Uroviricota	Caudoviricetes	Peduoviridae	Peduovirus	Peduovirus	known_genus	temperate	1	genus:Salmonella	0.75
MA-343	7_MA-343.p00016	Cattle	Lagos	intact	tail,transposase	0	1	0	0	0	0	1	0	3	109	no	92457	virus	1	high-confidence	Viruses	Duplodnaviria	Heunggongvirae	Uroviricota	Caudoviricetes	Punavirus	NA	Punavirus	known_genus	temperate	0.91	genus:Escherichia	0.96
MA-343	12_MA-343.p00037	Cattle	Lagos	intact	tail,protease,portal,terminase,lysin	0	0	1	0	1	0	1	0	3	30	no	22016	virus	1	high-confidence	Viruses	Duplodnaviria	Heunggongvirae	Uroviricota	Caudoviricetes	NA	NA	NA	known_genus	temperate	1	species:Escherichia_albertii	1
MA-365	6_MA-365.p00051	Human	Lagos	intact	plate,tail	0	0	0	0	0	0	1	0	0	30	no	23046	virus	1	high-confidence	Viruses	Duplodnaviria	Heunggongvirae	Uroviricota	Caudoviricetes	Peduoviridae	NA	-	group_3	temperate	1	species:Edwardsiella_piscicida	1
MA-366	3_MA-366.p00067	Human	Lagos	intact	terminase,portal,head,coat,tail	0	0	1	0	0	0	1	0	0	24	no	22337	virus	1	high-confidence	Viruses	Duplodnaviria	Heunggongvirae	Uroviricota	Caudoviricetes	NA	NA	-	group_4	temperate	1	species:Escherichia_albertii	1
MA-367	1_MA-367.p00010	Human	Lagos	intact	integrase,tail,lysin,terminase,portal,head,capsid,plate	1	0	1	1	1	0	1	0	0	56	yes	43340	virus	1	high-confidence	Viruses	Duplodnaviria	Heunggongvirae	Uroviricota	Caudoviricetes	NA	NA	NA	known_genus	temperate	1	species:Citrobacter_koseri	1
MA-367	2_MA-367.p00011	Human	Lagos	intact	integrase,lysin,tail,terminase,portal,protease	1	0	0	0	1	0	1	0	2	49	yes	46898	virus	1	medium-confidence	Viruses	Duplodnaviria	Heunggongvirae	Uroviricota	Caudoviricetes	NA	NA	NA	known_genus	temperate	1	species:Escherichia_albertii	1
MA-367	3_MA-367.p00017	Human	Lagos	intact	tail,lysin,integrase	1	0	0	0	1	0	1	0	0	58	yes	49631	virus	1	high-confidence	Viruses	Duplodnaviria	Heunggongvirae	Uroviricota	Caudoviricetes	NA	NA	-	group_0	temperate	1	species:Escherichia_albertii	1
MA-371	3_MA-371.p00023	Human	Lagos	intact	tail,terminase,capsid,head,plate	0	0	1	0	1	0	1	0	0	38	no	27112	virus	1	medium-confidence	Viruses	Duplodnaviria	Heunggongvirae	Uroviricota	Caudoviricetes	NA	NA	-	singleton	temperate	0.99	species:Escherichia_sp._E3659	1
MA-371	6_MA-371.p00060	Human	Lagos	intact	terminase,capsid,tail	0	0	1	1	0	0	1	0	0	27	no	30330	virus	1	high-confidence	Viruses	Duplodnaviria	Heunggongvirae	Uroviricota	Caudoviricetes	NA	NA	NA	known_genus	virulent	1	species:Escherichia_coli	1
MA-371	9_MA-371.p00068	Human	Lagos	intact	lysis,tail,terminase,head,portal	0	0	1	0	0	1	1	0	0	30	no	25340	virus	1	high-confidence	Viruses	Duplodnaviria	Heunggongvirae	Uroviricota	Caudoviricetes	NA	NA	-	group_1	temperate	1	species:Enterobacter_sp._BIGb0359	1
MA-374	1_MA-374.p00003	Human	Lagos	intact	integrase,tail,plate,head,portal,terminase,capsid	1	0	1	1	0	0	1	0	1	62	yes	44362	virus	1	high-confidence	Viruses	Duplodnaviria	Heunggongvirae	Uroviricota	Caudoviricetes	Brunovirus	NA	Brunovirus	known_genus	temperate	1	species:Salmonella_enterica	0.51
MA-374	2_MA-374.p00008	Human	Lagos	intact	NA	0	0	0	0	0	0	0	0	0	34	yes	33259	virus	1	high-confidence	Viruses	Duplodnaviria	Heunggongvirae	Uroviricota	Caudoviricetes	Peduoviridae	NA	-	group_2	temperate	1	species:Dickeya_sp._Secpp_1600	0.97
MA-375	1_MA-375.p00001	Human	Lagos	intact	flippase,tail,injection,head,lysis	0	0	0	0	0	1	1	0	1	57	yes	41989	virus	1	high-confidence	Viruses	Duplodnaviria	Heunggongvirae	Uroviricota	Caudoviricetes	NA	NA	-	group_37	temperate	1	species:Cronobacter_sakazakii	1
MA-375	2_MA-375.p00002	Human	Lagos	intact	envelope,tail,plate,head,capsid,portal,terminase,lysin,integrase	1	0	1	1	1	0	1	0	0	57	yes	40797	virus	1	high-confidence	Viruses	Duplodnaviria	Heunggongvirae	Uroviricota	Caudoviricetes	NA	NA	NA	known_genus	temperate	1	species:Citrobacter_koseri	1
MA-375	3_MA-375.p00004	Human	Lagos	intact	NA	0	0	0	0	0	0	0	0	0	41	yes	33071	virus	1	high-confidence	Viruses	Duplodnaviria	Heunggongvirae	Uroviricota	Caudoviricetes	Peduoviridae	NA	-	group_2	temperate	1	species:Dickeya_sp._Secpp_1600	0.97
MA-375	6_MA-375.p00027	Human	Lagos	intact	head,transposase,integrase,recombinase	1	1	0	0	0	0	0	1	0	39	yes	35726	virus	0	medium-confidence	Viruses	Duplodnaviria	Heunggongvirae	Uroviricota	Caudoviricetes	Punavirus	NA	Punavirus	known_genus	temperate	1	genus:Escherichia	0.64
MA-375	7_MA-375.p00039	Human	Lagos	intact	integrase,recombinase,portal,terminase,capsid,head,tail,lysin,plate	1	0	1	1	1	0	1	1	0	48	no	35413	virus	1	high-confidence	Viruses	Duplodnaviria	Heunggongvirae	Uroviricota	Caudoviricetes	Peduoviridae	NA	-	singleton	temperate	1	species:Escherichia_albertii	1
MA-376	1_MA-376.p00002	Human	Lagos	intact	transposase,tail,head,integrase,lysin	1	1	0	0	1	0	1	0	0	77	yes	68202	virus	1	medium-confidence	Viruses	Duplodnaviria	Heunggongvirae	Uroviricota	Caudoviricetes	NA	NA	-	group_0	temperate	1	species:Escherichia_albertii	1
MA-376	2_MA-376.p00016	Human	Lagos	intact	tail,capsid,terminase,recombinase,integrase,lysin	1	0	1	1	1	0	1	1	3	131	yes	109626	virus	1	high-confidence	Viruses	Duplodnaviria	Heunggongvirae	Uroviricota	Caudoviricetes	NA	NA	NA	known_genus	virulent	1	species:Escherichia_coli	1
MA-378	3_MA-378.p00038	Human	Lagos	intact	tail	0	0	0	0	0	0	1	0	0	38	no	29594	virus	1	high-confidence	Viruses	Duplodnaviria	Heunggongvirae	Uroviricota	Caudoviricetes	Peduoviridae	NA	-	group_2	temperate	1	species:Dickeya_sp._Secpp_1600	0.97
MA-378	6_MA-378.p00070	Human	Lagos	intact	tail,head,capsid,portal,terminase	0	0	1	1	0	0	1	0	2	33	no	19770	virus	1	high-confidence	Viruses	Duplodnaviria	Heunggongvirae	Uroviricota	Caudoviricetes	NA	NA	-	group_6	temperate	1	species:Escherichia_albertii	1
MA-379	2_MA-379.p00001	Human	Lagos	intact	tail,lysin	0	0	0	0	1	0	1	0	0	46	yes	13068	virus	0	medium-confidence	Viruses	Duplodnaviria	Heunggongvirae	Uroviricota	Caudoviricetes	Punavirus	NA	Punavirus	known_genus	virulent	0.97	genus:Escherichia	0.89
MA-381	2_MA-381.p00054	Human	Lagos	intact	terminase,portal,head,coat,tail	0	0	1	0	0	0	1	0	0	28	no	26990	virus	1	high-confidence	Viruses	Duplodnaviria	Heunggongvirae	Uroviricota	Caudoviricetes	NA	NA	-	group_4	temperate	1	species:Escherichia_albertii	1
MA-381	4_MA-381.p00086	Human	Lagos	intact	tail,terminase,portal,head,capsid,plate	0	0	1	1	0	0	1	0	0	27	no	19439	virus	1	high-confidence	Viruses	Duplodnaviria	Heunggongvirae	Uroviricota	Caudoviricetes	NA	NA	NA	known_genus	temperate	1	species:Citrobacter_koseri	1
MA-387	2_MA-387.p00003	Human	Lagos	intact	head,integrase,portal,terminase,capsid,tail,plate	1	0	1	1	0	0	1	0	0	48	yes	32941	virus	1	high-confidence	Viruses	Duplodnaviria	Heunggongvirae	Uroviricota	Caudoviricetes	Peduoviridae	Eganvirus	Eganvirus	known_genus	temperate	1	genus:Salmonella	0.99
MA-406	2_MA-406.p00036	Environment	Lagos	intact	tail	0	0	0	0	0	0	1	0	0	34	yes	33668	virus	1	high-confidence	Viruses	Duplodnaviria	Heunggongvirae	Uroviricota	Caudoviricetes	Peduoviridae	NA	-	group_2	temperate	1	species:Dickeya_sp._Secpp_1600	0.97
MA-406	5_MA-406.p00050	Environment	Lagos	intact	transposase,capsid,integrase	1	1	0	1	0	0	0	0	0	25	no	21242	virus	0	medium-confidence	Viruses	Duplodnaviria	Heunggongvirae	Uroviricota	Caudoviricetes	Punavirus	NA	Punavirus	known_genus	temperate	1	genus:Escherichia	0.8
MA-406	6_MA-406.p00052	Environment	Lagos	intact	terminase,portal,head,coat,tail	0	0	1	0	0	0	1	0	0	25	no	20048	virus	1	high-confidence	Viruses	Duplodnaviria	Heunggongvirae	Uroviricota	Caudoviricetes	NA	NA	-	group_4	temperate	0.97	species:Escherichia_albertii	1
MA-413	2_MA-413.p00019	Environment	Lagos	intact	tail,protease,portal,terminase,lysin,integrase	1	0	1	0	1	0	1	0	0	49	yes	40533	virus	1	high-confidence	Viruses	Duplodnaviria	Heunggongvirae	Uroviricota	Caudoviricetes	NA	NA	NA	known_genus	temperate	1	species:Escherichia_albertii	1
MA-420	1_MA-420.p00001	Environment	Lagos	intact	tail	0	0	0	0	0	0	1	0	0	42	no	34069	virus	1	high-confidence	Viruses	Duplodnaviria	Heunggongvirae	Uroviricota	Caudoviricetes	Peduoviridae	NA	-	group_2	temperate	1	species:Dickeya_sp._Secpp_1600	0.97
MA-420	2_MA-420.p00002	Environment	Lagos	intact	lysin,terminase,portal,head,capsid,tail,plate	0	0	1	1	1	0	1	0	0	35	no	24801	virus	1	high-confidence	Viruses	Duplodnaviria	Heunggongvirae	Uroviricota	Caudoviricetes	NA	NA	NA	known_genus	temperate	1	species:Citrobacter_koseri	1
MA-420	3_MA-420.p00007	Environment	Lagos	intact	tail,coat,head,portal,terminase,lysin	0	0	1	0	1	0	1	0	0	24	no	19840	virus	1	high-confidence	Viruses	Duplodnaviria	Heunggongvirae	Uroviricota	Caudoviricetes	NA	NA	-	group_4	temperate	0.97	species:Escherichia_albertii	1
MA-420	6_MA-420.p00017	Environment	Lagos	intact	terminase,portal,protease,tail	0	0	1	0	0	0	1	0	0	17	no	14363	virus	1	high-confidence	Viruses	Duplodnaviria	Heunggongvirae	Uroviricota	Caudoviricetes	NA	NA	NA	known_genus	temperate	1	species:Escherichia_albertii	1
MA-423	1_MA-423.p00002	Environment	Lagos	intact	head,integrase,portal,terminase,capsid,tail,plate	1	0	1	1	0	0	1	0	0	60	yes	44691	virus	1	high-confidence	Viruses	Duplodnaviria	Heunggongvirae	Uroviricota	Caudoviricetes	Peduoviridae	Eganvirus	Eganvirus	known_genus	temperate	1	genus:Salmonella	0.98
MA-423	2_MA-423.p00003	Environment	Lagos	intact	NA	0	0	0	0	0	0	0	0	0	43	yes	34224	virus	1	high-confidence	Viruses	Duplodnaviria	Heunggongvirae	Uroviricota	Caudoviricetes	Peduoviridae	NA	-	group_2	temperate	1	species:Dickeya_sp._Secpp_1600	0.97
MA-423	4_MA-423.p00083	Environment	Lagos	intact	transposase,head,capsid,integrase	1	0	0	1	0	0	0	0	0	24	yes	20990	virus	0	medium-confidence	Viruses	Duplodnaviria	Heunggongvirae	Uroviricota	Caudoviricetes	Punavirus	NA	Punavirus	known_genus	temperate	1	genus:Escherichia	0.56
MA-424	1_MA-424.p00004	Environment	Lagos	intact	tail,head,terminase,lysin,integrase	1	0	1	0	1	0	1	0	0	64	yes	56915	virus	0.97	medium-confidence	Viruses	Duplodnaviria	Heunggongvirae	Uroviricota	Caudoviricetes	NA	NA	-	singleton	temperate	1	species:Enterobacter_sp._PN108E5IIB	1
MA-424	2_MA-424.p00006	Environment	Lagos	intact	capsid,portal,tail,lysin	0	0	0	1	1	0	1	0	0	45	no	16096	virus	1	medium-confidence	Viruses	Duplodnaviria	Heunggongvirae	Uroviricota	Caudoviricetes	NA	NA	-	group_5	temperate	1	species:Citrobacter_amalonaticus	1
MA-424	5_MA-424.p00026	Environment	Lagos	intact	NA	0	0	0	0	0	0	0	0	0	34	yes	33061	virus	1	high-confidence	Viruses	Duplodnaviria	Heunggongvirae	Uroviricota	Caudoviricetes	Peduoviridae	NA	-	group_2	temperate	1	species:Dickeya_sp._Secpp_1600	0.97
MA-425	1_MA-425.p00018	Environment	Abuja	intact	tail,lysin,integrase	1	0	0	0	1	0	1	0	0	56	yes	52739	virus	1	high-confidence	Viruses	Duplodnaviria	Heunggongvirae	Uroviricota	Caudoviricetes	NA	NA	-	group_0	temperate	1	species:Escherichia_albertii	1
MA-425	2_MA-425.p00022	Environment	Abuja	intact	NA	0	0	0	0	0	0	0	0	0	36	yes	29721	virus	1	medium-confidence	Viruses	Duplodnaviria	Heunggongvirae	Uroviricota	Caudoviricetes	Peduoviridae	NA	-	group_2	temperate	1	species:Dickeya_sp._Secpp_1600	0.97
MA-425	3_MA-425.p00035	Environment	Abuja	intact	integrase,transposase,capsid	1	1	0	1	0	0	0	0	0	27	no	24103	virus	0	medium-confidence	Viruses	Duplodnaviria	Heunggongvirae	Uroviricota	Caudoviricetes	Punavirus	NA	Punavirus	known_genus	temperate	1	genus:Escherichia	0.69
MA-433	3_MA-433.p00003	Environment	Abuja	intact	tail,coat,head,portal,terminase,lysin	0	0	1	0	1	0	1	0	0	26	no	21126	virus	1	high-confidence	Viruses	Duplodnaviria	Heunggongvirae	Uroviricota	Caudoviricetes	NA	NA	-	group_4	temperate	0.99	species:Escherichia_albertii	1
MA-434	1_MA-434.p00011	Environment	Abuja	intact	tail,lysin,integrase	1	0	0	0	1	0	1	0	0	54	yes	52763	virus	1	high-confidence	Viruses	Duplodnaviria	Heunggongvirae	Uroviricota	Caudoviricetes	NA	NA	-	group_0	temperate	1	species:Escherichia_albertii	1
MA-434	2_MA-434.p00052	Environment	Abuja	intact	integrase,transposase,capsid	1	1	0	1	0	0	0	0	0	27	no	24103	virus	0	medium-confidence	Viruses	Duplodnaviria	Heunggongvirae	Uroviricota	Caudoviricetes	Punavirus	NA	Punavirus	known_genus	temperate	1	genus:Escherichia	0.69
MA-434	3_MA-434.p00056	Environment	Abuja	intact	NA	0	0	0	0	0	0	0	0	0	31	no	24156	virus	1	high-confidence	Viruses	Duplodnaviria	Heunggongvirae	Uroviricota	Caudoviricetes	Peduoviridae	NA	-	group_2	temperate	1	species:Dickeya_sp._Secpp_1600	0.97
MA-435	2_MA-435.p00012	Environment	Abuja	intact	tail,protease,portal,terminase,integrase	1	0	1	0	0	0	1	0	0	59	yes	45816	virus	1	high-confidence	Viruses	Duplodnaviria	Heunggongvirae	Uroviricota	Caudoviricetes	NA	NA	NA	known_genus	temperate	1	species:Escherichia_albertii	1
MA-443	3_MA-443.p00090	Environment	Abuja	intact	tail,protease,portal,terminase	0	0	1	0	0	0	1	0	0	22	no	17020	virus	1	high-confidence	Viruses	Duplodnaviria	Heunggongvirae	Uroviricota	Caudoviricetes	NA	NA	NA	known_genus	temperate	1	species:Escherichia_albertii	1
MA-445	1_MA-445.p00013	Environment	Abuja	intact	integrase,terminase,portal,head,tail,plate	1	0	1	0	0	0	1	0	2	55	yes	45233	virus	1	high-confidence	Viruses	Duplodnaviria	Heunggongvirae	Uroviricota	Caudoviricetes	Brunovirus	NA	Brunovirus	known_genus	temperate	1	species:Salmonella_enterica	0.5
MA-447	1_MA-447.p00012	Environment	Abuja	intact	integrase,recombinase,portal,terminase,capsid,tail	1	0	1	1	0	0	1	1	0	32	yes	25316	virus	1	medium-confidence	Viruses	Duplodnaviria	Heunggongvirae	Uroviricota	Caudoviricetes	Peduoviridae	NA	-	group_20	temperate	1	species:Escherichia_albertii	1
